# Supplementary material for: Upscaled production of an ultramicroporous anion-exchange membrane enables long-term operation in electrochemical energy devices
Source: Nat Commun. 2023 May 12;14:2732. doi: 10.1038/s41467-023-38350-7 (PMC10175247; doi:10.1038/s41467-023-38350-7)
Supplement: Supplementary file 6 — Source Data [file 41467_2023_38350_MOESM6_ESM.xlsx]

## Sheet: Fig. 2d
MTCP-30		MTCP-50		MTCP-70
Diameter (nm)	Probability distribution function	Diameter (nm)	Probability distribution function	Diameter (nm)	Probability distribution function
1.21572	0	1.21572	0	1.21572	0
1.18735	0	1.18735	0	1.18735	0
1.15951	0	1.15951	0	1.15951	0
1.13218	0	1.13218	0	1.13218	0
1.10535	0	1.10535	0	1.10535	0
1.079	0	1.079	0	1.079	0
1.05312	0	1.05312	0	1.05312	0
1.02769	0	1.02769	0	1.02769	0
1.00269	0	1.00269	0	1.00269	0
0.97813	0	0.97813	0	0.97813	0
0.95397	0	0.95397	0	0.95397	0
0.93022	0	0.93022	0	0.93022	0
0.90686	0	0.90686	0	0.90686	0
0.88388	0	0.88388	0	0.88388	0
0.86127	0	0.86127	0	0.86127	0
0.83901	0	0.83901	0	0.83901	0
0.81711	0	0.81711	0	0.81711	0
0.79554	0	0.79554	0	0.79554	0
0.77429	0	0.77429	0	0.77429	0
0.75337	0	0.75337	0	0.75337	0
0.73275	0	0.73275	0	0.73275	0
0.71243	0	0.71243	0	0.71243	0
0.6924	0	0.6924	0	0.6924	0
0.67265	0	0.67265	0	0.67265	0
0.65317	0	0.65317	0	0.65317	0
0.63395	0	0.63395	0	0.63395	0
0.61498	0.00247	0.61498	0	0.61498	0
0.59626	0.03185	0.59626	0	0.59626	0
0.57777	0.12194	0.57777	0	0.57777	0.01821
0.55951	0.22974	0.55951	0.00805	0.55951	0.06972
0.54146	0.32333	0.54146	0.25833	0.54146	0.14714
0.52361	0.38103	0.52361	0.59706	0.52361	0.22502
0.50596	0.38743	0.50596	0.64963	0.50596	0.27813
0.48849	0.34552	0.48849	0.44186	0.48849	0.2929
0.4712	0.26223	0.4712	0.13972	0.4712	0.26409
0.45406	0.16195	0.45406	0	0.45406	0.20301
0.43707	0.07199	0.43707	0	0.43707	0.12702
0.42022	0.01462	0.42022	0	0.42022	0.058
0.40348	0.00323	0.40348	0	0.40348	0.01502
0.38685	0	0.38685	0	0.38685	0
0.3703	0	0.3703	0	0.3703	0
0.35382	0	0.35382	0	0.35382	0
0.33738	0	0.33738	0	0.33738	0
0.32096	0	0.32096	0	0.32096	0
0.30452	0	0.30452	0	0.30452	0
0.28804	0	0.28804	0	0.28804	0
0.27145	0	0.27145	0	0.27145	0
0.25472	0	0.25472	0	0.25472	0
0.23776	0	0.23776	0	0.23776	0
0.2205	0	0.2205	0	0.2205	0
0.20279	0	0.20279	0	0.20279	0
0.18447	0	0.18447	0	0.18447	0
0.16525	0	0.16525	0	0.16525	0
0.1447	0	0.1447	0	0.1447	0
0.12195	0	0.12195	0	0.12195	0
		0.09502	0	0.09502	0
		0.0556	0

## Sheet: Fig. 2e
MTCP-30		MTCP-50		MTCP-70
Relative Pressure (P/P0)	CO2 Quantity adsorbed (cm3 g-1 STP)	Relative Pressure (P/P0)	CO2 Quantity adsorbed (cm3 g-1 STP)	Relative Pressure (P/P0)	CO2 Quantity adsorbed (cm3 g-1 STP)
0.00074917	1.4349	0.000727	1.4325	0.000733951	0.6288
0.00146	2.3944	0.00148	2.5441	0.00145	1.188
0.00221	3.2353	0.00222	3.477	0.00218	1.7024
0.00295	3.9575	0.00289	4.1903	0.00292	2.1703
0.00368	4.6018	0.00361	4.9203	0.00368	2.6033
0.0044	5.1689	0.00434	5.593	0.00438	2.9836
0.00582	6.1514	0.00583	6.8068	0.0058	3.6958
0.00728	7.056	0.00729	7.8714	0.00724	4.3599
0.00873	7.9164	0.00875	8.8535	0.00871	4.9855
0.01019	8.6971	0.0102	9.8284	0.01016	5.5619
0.01165	9.4228	0.0117	10.7216	0.01162	6.1141
0.01235	9.774	0.0124	11.1564	0.01238	6.3897
0.01308	10.1419	0.0131	11.5779	0.01311	6.6463
0.01457	10.8172	0.0146	12.3724	0.01454	7.1446
0.01526	11.1399	0.0153	12.7652	0.01529	7.4217
0.01599	11.462	0.016	13.1792	0.01602	7.6866
0.01672	11.7715	0.0167	13.5927	0.01674	7.9391
0.01745	12.0739	0.0174	14.0174	0.01747	8.2004
0.01817	12.376	0.0182	14.4207	0.0182	8.4418
0.0189	12.6923	0.0189	14.8145	0.01892	8.6724
0.02038	13.2887	0.0204	15.5609	0.02035	9.0993
0.02184	13.8411	0.0218	16.3427	0.02181	9.5287
0.02254	14.1099	0.0225	16.7375	0.02256	9.7629
0.02326	14.4045	0.0233	17.1071	0.02329	9.942
0.02367	14.5846	0.0237	17.2942	0.0237	10.0598
0.024	14.781	0.024	17.5041	0.02404	10.142
0.02408	14.8633	0.0241	17.5986	0.0241	10.2015
0.02446	15.0327	0.0245	17.8236	0.02448	10.3447
0.02474	15.1599	0.0247	18.0465	0.02475	10.4469
0.02487	15.2596	0.0249	18.1821	0.02488	10.53
0.02525	15.4061	0.0252	18.4215	0.02527	10.666
0.02548	15.477	0.0255	18.5893	0.02548	10.7575
0.02566	15.5824	0.0257	18.7242	0.02568	10.7915
0.02604	15.739	0.026	18.8895	0.02607	10.8511
0.02619	15.8755	0.0262	19.014	0.02621	10.9464
0.02645	15.963	0.0264	19.1845	0.02647	10.9966
0.02683	16.1027	0.0268	19.359	0.02686	11.0867
0.02721	16.413	0.0272	19.595	0.02724	11.2046
0.02759	16.661	0.0276	19.8614	0.02764	11.3028
0.02766	16.7213	0.0277	19.8838	0.02769	11.3035
0.02801	16.8408	0.028	20.1103	0.02803	11.4074
0.02837	16.9613	0.0284	20.295	0.02839	11.4564
0.02843	16.9846	0.0284	20.4128

## Sheet: Fig. 2f
MTCP-30		MTCP-50		MTCP-70
q (nm-1)	Intensity (a.u.)	q (nm-1)	Intensity (a.u.)	q (nm-1)	Intensity (a.u.)
0.07986	821.861	0.07986	925.661	0.07986	871.634
0.08651	813.816	0.08651	912.511	0.08651	861.384
0.09317	805.934	0.09317	899.617	0.09317	851.335
0.09982	798.213	0.09982	886.973	0.09982	841.486
0.10648	790.65	0.10648	874.578	0.10648	831.833
0.11313	783.245	0.11313	862.428	0.11313	822.373
0.11979	775.993	0.11979	850.52	0.11979	813.105
0.12644	768.894	0.12644	838.85	0.12644	804.025
0.1331	761.944	0.1331	827.417	0.1331	795.131
0.13975	755.143	0.13975	816.215	0.13975	786.421
0.14641	748.488	0.14641	805.243	0.14641	777.892
0.15306	741.977	0.15306	794.498	0.15306	769.542
0.15972	735.608	0.15972	783.976	0.15972	761.368
0.16637	729.379	0.16637	773.674	0.16637	753.368
0.17303	723.288	0.17303	763.59	0.17303	745.539
0.17968	717.332	0.17968	753.72	0.17968	737.88
0.18634	711.511	0.18634	744.062	0.18634	730.387
0.19299	705.822	0.19299	734.612	0.19299	723.058
0.19965	700.263	0.19965	725.368	0.19965	715.892
0.2063	694.832	0.2063	716.327	0.2063	708.886
0.21296	689.528	0.21296	707.486	0.21296	702.037
0.21961	684.348	0.21961	698.842	0.21961	695.343
0.22627	679.291	0.22627	690.393	0.22627	688.803
0.23292	674.354	0.23292	682.135	0.23292	682.413
0.23958	669.537	0.23958	674.067	0.23958	676.172
0.24623	664.836	0.24623	666.184	0.24623	670.077
0.25289	660.251	0.25289	658.485	0.25289	664.127
0.25954	655.779	0.25954	650.967	0.25954	658.319
0.2662	651.419	0.2662	643.627	0.2662	652.65
0.27285	647.169	0.27285	636.463	0.27285	647.12
0.27951	643.028	0.27951	629.472	0.27951	641.726
0.28616	638.993	0.28616	622.651	0.28616	636.465
0.29282	635.062	0.29282	615.998	0.29282	631.336
0.29947	631.235	0.29947	609.51	0.29947	626.336
0.30613	627.51	0.30613	603.185	0.30613	621.465
0.31278	623.884	0.31278	597.02	0.31278	616.719
0.31944	620.356	0.31944	591.013	0.31944	612.096
0.32609	616.925	0.32609	585.162	0.32609	607.595
0.33275	613.589	0.33275	579.463	0.33275	603.214
0.3394	610.346	0.3394	573.915	0.3394	598.951
0.34605	607.195	0.34605	568.515	0.34605	594.804
0.35271	604.134	0.35271	563.261	0.35271	590.771
0.35936	601.162	0.35936	558.15	0.35936	586.849
0.36602	598.276	0.36602	553.18	0.36602	583.038
0.37267	595.477	0.37267	548.35	0.37267	579.336
0.37933	592.761	0.37933	543.655	0.37933	575.74
0.38598	590.128	0.38598	539.095	0.38598	572.249
0.39264	587.576	0.39264	534.667	0.39264	568.861
0.39929	585.103	0.39929	530.369	0.39929	565.574
0.40595	582.709	0.40595	526.199	0.40595	562.387
0.4126	580.391	0.4126	522.154	0.4126	559.297
0.41926	578.148	0.41926	518.233	0.41926	556.303
0.42591	575.98	0.42591	514.432	0.42591	553.404
0.43257	573.884	0.43257	510.751	0.43257	550.597
0.43922	571.859	0.43922	507.187	0.43922	547.881
0.44588	569.903	0.44588	503.737	0.44588	545.255
0.45253	568.016	0.45253	500.401	0.45253	542.716
0.45919	566.196	0.45919	497.175	0.45919	540.263
0.46584	564.442	0.46584	494.058	0.46584	537.894
0.4725	562.752	0.4725	491.048	0.4725	535.609
0.47915	561.125	0.47915	488.143	0.47915	533.404
0.48581	559.559	0.48581	485.341	0.48581	531.279
0.49246	558.055	0.49246	482.64	0.49246	529.233
0.49912	556.609	0.49912	480.038	0.49912	527.262
0.50577	555.222	0.50577	477.533	0.50577	525.367
0.51243	553.891	0.51243	475.124	0.51243	523.546
0.51908	552.616	0.51908	472.808	0.51908	521.796
0.52574	551.395	0.52574	470.583	0.52574	520.117
0.53239	550.227	0.53239	468.449	0.53239	518.508
0.53904	549.111	0.53904	466.402	0.53904	516.966
0.5457	548.046	0.5457	464.442	0.5457	515.49
0.55235	547.031	0.55235	462.566	0.55235	514.079
0.55901	546.064	0.55901	460.773	0.55901	512.732
0.56566	545.144	0.56566	459.061	0.56566	511.447
0.57232	544.271	0.57232	457.429	0.57232	510.223
0.57897	543.443	0.57897	455.874	0.57897	509.058
0.58563	542.659	0.58563	454.395	0.58563	507.951
0.59228	541.918	0.59228	452.991	0.59228	506.901
0.59894	541.219	0.59894	451.659	0.59894	505.907
0.60559	540.56	0.60559	450.398	0.60559	504.966
0.61225	539.942	0.61225	449.207	0.61225	504.079
0.6189	539.362	0.6189	448.084	0.6189	503.243
0.62556	538.82	0.62556	447.027	0.62556	502.458
0.63221	538.315	0.63221	446.036	0.63221	501.722
0.63887	537.845	0.63887	445.107	0.63887	501.034
0.64552	537.411	0.64552	444.241	0.64552	500.393
0.65218	537.01	0.65218	443.434	0.65218	499.797
0.65883	536.642	0.65883	442.687	0.65883	499.246
0.66548	536.306	0.66548	441.997	0.66548	498.738
0.67214	536.001	0.67214	441.364	0.67214	498.272
0.67879	535.726	0.67879	440.784	0.67879	497.847
0.68545	535.48	0.68545	440.259	0.68545	497.462
0.6921	535.263	0.6921	439.785	0.6921	497.116
0.69876	535.072	0.69876	439.361	0.69876	496.808
0.70541	534.909	0.70541	438.987	0.70541	496.536
0.71207	534.771	0.71207	438.66	0.71207	496.299
0.71872	534.658	0.71872	438.38	0.71872	496.098
0.72538	534.569	0.72538	438.145	0.72538	495.929
0.73203	534.503	0.73203	437.954	0.73203	495.794
0.73869	534.459	0.73869	437.806	0.73869	495.689
0.74534	534.437	0.74534	437.699	0.74534	495.615
0.752	534.435	0.752	437.632	0.752	495.571
0.75865	534.454	0.75865	437.605	0.75865	495.555
0.7653	534.491	0.7653	437.615	0.7653	495.567
0.77196	534.547	0.77196	437.662	0.77196	495.605
0.77861	534.621	0.77861	437.744	0.77861	495.669
0.78527	534.712	0.78527	437.86	0.78527	495.758
0.79192	534.819	0.79192	438.01	0.79192	495.87
0.79858	534.941	0.79858	438.192	0.79858	496.006
0.80523	535.078	0.80523	438.404	0.80523	496.164
0.81189	535.229	0.81189	438.647	0.81189	496.343
0.81854	535.394	0.81854	438.918	0.81854	496.542
0.8252	535.571	0.8252	439.217	0.8252	496.761
0.83185	535.76	0.83185	439.543	0.83185	496.998
0.83851	535.961	0.83851	439.894	0.83851	497.254
0.84516	536.173	0.84516	440.27	0.84516	497.527
0.85181	536.394	0.85181	440.67	0.85181	497.815
0.85847	536.625	0.85847	441.092	0.85847	498.12
0.86512	536.865	0.86512	441.536	0.86512	498.439
0.87178	537.113	0.87178	442.001	0.87178	498.772
0.87843	537.369	0.87843	442.486	0.87843	499.119
0.88509	537.632	0.88509	442.99	0.88509	499.478
0.89174	537.902	0.89174	443.511	0.89174	499.849
0.8984	538.177	0.8984	444.05	0.8984	500.23
0.90505	538.458	0.90505	444.605	0.90505	500.623
0.91171	538.744	0.91171	445.175	0.91171	501.025
0.91836	539.034	0.91836	445.76	0.91836	501.436
0.92501	539.328	0.92501	446.359	0.92501	501.855
0.93167	539.625	0.93167	446.97	0.93167	502.282
0.93832	539.925	0.93832	447.593	0.93832	502.717
0.94498	540.227	0.94498	448.228	0.94498	503.157
0.95163	540.531	0.95163	448.873	0.95163	503.604
0.95829	540.837	0.95829	449.528	0.95829	504.055
0.96494	541.143	0.96494	450.192	0.96494	504.512
0.9716	541.449	0.9716	450.864	0.9716	504.972
0.97825	541.756	0.97825	451.544	0.97825	505.436
0.9849	542.062	0.9849	452.23	0.9849	505.903
0.99156	542.367	0.99156	452.922	0.99156	506.372
0.99821	542.67	0.99821	453.62	0.99821	506.843
1.0049	542.972	1.0049	454.323	1.0049	507.315
1.0115	543.272	1.0115	455.029	1.0115	507.788
1.0182	543.569	1.0182	455.739	1.0182	508.261
1.0248	543.863	1.0248	456.452	1.0248	508.734
1.0315	544.154	1.0315	457.167	1.0315	509.207
1.0381	544.441	1.0381	457.883	1.0381	509.678
1.0448	544.724	1.0448	458.6	1.0448	510.147
1.0514	545.003	1.0514	459.318	1.0514	510.614
1.0581	545.276	1.0581	460.035	1.0581	511.078
1.0648	545.545	1.0648	460.752	1.0648	511.54
1.0714	545.808	1.0714	461.467	1.0714	511.998
1.0781	546.065	1.0781	462.181	1.0781	512.452
1.0847	546.316	1.0847	462.891	1.0847	512.901
1.0914	546.561	1.0914	463.6	1.0914	513.346
1.098	546.799	1.098	464.304	1.098	513.786
1.1047	547.03	1.1047	465.005	1.1047	514.22
1.1113	547.254	1.1113	465.701	1.1113	514.649
1.118	547.47	1.118	466.393	1.118	515.071
1.1246	547.679	1.1246	467.079	1.1246	515.486
1.1313	547.879	1.1313	467.759	1.1313	515.895
1.138	548.071	1.138	468.433	1.138	516.296
1.1446	548.254	1.1446	469.101	1.1446	516.69
1.1513	548.429	1.1513	469.761	1.1513	517.075
1.1579	548.594	1.1579	470.414	1.1579	517.453
1.1646	548.75	1.1646	471.06	1.1646	517.821
1.1712	548.897	1.1712	471.697	1.1712	518.181
1.1779	549.034	1.1779	472.325	1.1779	518.532
1.1845	549.161	1.1845	472.944	1.1845	518.874
1.1912	549.278	1.1912	473.555	1.1912	519.205
1.1978	549.385	1.1978	474.155	1.1978	519.527
1.2045	549.481	1.2045	474.746	1.2045	519.839
1.2112	549.567	1.2112	475.326	1.2112	520.14
1.2178	549.642	1.2178	475.896	1.2178	520.43
1.2245	549.706	1.2245	476.455	1.2245	520.71
1.2311	549.758	1.2311	477.003	1.2311	520.978
1.2378	549.8	1.2378	477.539	1.2378	521.236
1.2444	549.83	1.2444	478.064	1.2444	521.481
1.2511	549.849	1.2511	478.576	1.2511	521.715
1.2577	549.856	1.2577	479.077	1.2577	521.937
1.2644	549.851	1.2644	479.565	1.2644	522.146
1.271	549.834	1.271	480.04	1.271	522.344
1.2777	549.805	1.2777	480.503	1.2777	522.529
1.2843	549.764	1.2843	480.952	1.2843	522.701
1.291	549.711	1.291	481.388	1.291	522.861
1.2977	549.646	1.2977	481.811	1.2977	523.008
1.3043	549.568	1.3043	482.22	1.3043	523.142
1.311	549.478	1.311	482.615	1.311	523.262
1.3176	549.376	1.3176	482.996	1.3176	523.37
1.3243	549.26	1.3243	483.362	1.3243	523.464
1.3309	549.132	1.3309	483.715	1.3309	523.544
1.3376	548.992	1.3376	484.053	1.3376	523.611
1.3442	548.839	1.3442	484.376	1.3442	523.664
1.3509	548.672	1.3509	484.685	1.3509	523.704
1.3575	548.494	1.3575	484.979	1.3575	523.729
1.3642	548.302	1.3642	485.258	1.3642	523.741
1.3708	548.097	1.3708	485.522	1.3708	523.738
1.3775	547.88	1.3775	485.771	1.3775	523.722
1.3842	547.649	1.3842	486.004	1.3842	523.691
1.3908	547.406	1.3908	486.222	1.3908	523.647
1.3975	547.15	1.3975	486.425	1.3975	523.588
1.4041	546.88	1.4041	486.613	1.4041	523.515
1.4108	546.598	1.4108	486.785	1.4108	523.427
1.4174	546.303	1.4174	486.942	1.4174	523.326
1.4241	545.995	1.4241	487.083	1.4241	523.21
1.4307	545.675	1.4307	487.208	1.4307	523.079
1.4374	545.341	1.4374	487.318	1.4374	522.935
1.444	544.994	1.444	487.412	1.444	522.776
1.4507	544.635	1.4507	487.491	1.4507	522.603
1.4573	544.263	1.4573	487.554	1.4573	522.415
1.464	543.879	1.464	487.601	1.464	522.213
1.4707	543.481	1.4707	487.633	1.4707	521.997
1.4773	543.071	1.4773	487.649	1.4773	521.767
1.484	542.649	1.484	487.65	1.484	521.523
1.4906	542.214	1.4906	487.635	1.4906	521.264
1.4973	541.767	1.4973	487.604	1.4973	520.992
1.5039	541.307	1.5039	487.559	1.5039	520.705
1.5106	540.835	1.5106	487.497	1.5106	520.404
1.5172	540.351	1.5172	487.421	1.5172	520.09
1.5239	539.855	1.5239	487.329	1.5239	519.761
1.5305	539.346	1.5305	487.222	1.5305	519.419
1.5372	538.826	1.5372	487.1	1.5372	519.063
1.5438	538.294	1.5438	486.963	1.5438	518.693
1.5505	537.75	1.5505	486.811	1.5505	518.31
1.5572	537.195	1.5572	486.644	1.5572	517.913
1.5638	536.628	1.5638	486.462	1.5638	517.503
1.5705	536.05	1.5705	486.266	1.5705	517.08
1.5771	535.46	1.5771	486.055	1.5771	516.643
1.5838	534.859	1.5838	485.83	1.5838	516.194
1.5904	534.247	1.5904	485.59	1.5904	515.731
1.5971	533.624	1.5971	485.336	1.5971	515.256
1.6037	532.991	1.6037	485.069	1.6037	514.768
1.6104	532.346	1.6104	484.787	1.6104	514.267
1.617	531.691	1.617	484.491	1.617	513.754
1.6237	531.026	1.6237	484.182	1.6237	513.228
1.6303	530.35	1.6303	483.859	1.6303	512.691
1.637	529.665	1.637	483.523	1.637	512.141
1.6437	528.969	1.6437	483.174	1.6437	511.579
1.6503	528.263	1.6503	482.812	1.6503	511.006
1.657	527.548	1.657	482.437	1.657	510.421
1.6636	526.823	1.6636	482.049	1.6636	509.824
1.6703	526.088	1.6703	481.649	1.6703	509.216
1.6769	525.345	1.6769	481.237	1.6769	508.597
1.6836	524.592	1.6836	480.812	1.6836	507.967
1.6902	523.831	1.6902	480.375	1.6902	507.326
1.6969	523.06	1.6969	479.927	1.6969	506.675
1.7035	522.281	1.7035	479.467	1.7035	506.013
1.7102	521.494	1.7102	478.996	1.7102	505.34
1.7168	520.699	1.7168	478.513	1.7168	504.658
1.7235	519.895	1.7235	478.02	1.7235	503.966
1.7301	519.083	1.7301	477.516	1.7301	503.263
1.7368	518.264	1.7368	477.001	1.7368	502.552
1.7435	517.437	1.7435	476.476	1.7435	501.83
1.7501	515.498	1.7501	474.683	1.7501	499.72
1.7568	513.845	1.7568	473.033	1.7568	497.901
1.7634	512.395	1.7634	471.787	1.7634	496.31
1.7701	511.026	1.7701	470.755	1.7701	494.692
1.7767	509.85	1.7767	469.671	1.7767	493.141
1.7834	508.877	1.7834	468.776	1.7834	491.807
1.79	507.907	1.79	468.084	1.79	490.641
1.7967	506.895	1.7967	467.369	1.7967	489.554
1.8033	506.001	1.8033	466.601	1.8033	488.477
1.81	505.206	1.81	465.757	1.81	487.526
1.8166	504.276	1.8166	464.852	1.8166	486.741
1.8233	503.373	1.8233	464.082	1.8233	485.96
1.8299	502.64	1.8299	463.49	1.8299	485.188
1.8366	501.904	1.8366	462.851	1.8366	484.418
1.8433	501.059	1.8433	462.133	1.8433	483.748
1.8499	500.217	1.8499	461.48	1.8499	483.161
1.8566	499.431	1.8566	460.887	1.8566	482.473
1.8632	498.676	1.8632	460.347	1.8632	481.802
1.8699	497.981	1.8699	459.807	1.8699	481.367
1.8765	497.321	1.8765	459.25	1.8765	480.983
1.8832	496.542	1.8832	458.778	1.8832	480.489
1.8898	495.746	1.8898	458.434	1.8898	480.021
1.8965	495.004	1.8965	458.083	1.8965	479.576
1.9031	494.312	1.9031	457.656	1.9031	479.041
1.9098	493.739	1.9098	457.323	1.9098	478.364
1.9164	493.216	1.9164	457.05	1.9164	477.584
1.9231	492.67	1.9231	456.835	1.9231	476.779
1.9297	492.024	1.9297	456.663	1.9297	475.894
1.9364	491.271	1.9364	456.459	1.9364	475.025
1.9431	490.516	1.9431	456.213	1.9431	474.253
1.9497	489.806	1.9497	455.811	1.9497	473.521
1.9564	489.137	1.9564	455.32	1.9564	472.886
1.963	488.459	1.963	454.944	1.963	472.403
1.9697	487.685	1.9697	454.62	1.9697	471.956
1.9763	487.02	1.9763	454.279	1.9763	471.592
1.983	486.383	1.983	453.88	1.983	471.253
1.9896	485.74	1.9896	453.442	1.9896	470.696
1.9963	485.284	1.9963	452.976	1.9963	470.066
2.0029	484.851	2.0029	452.617	2.0029	469.449
2.0096	484.19	2.0096	452.266	2.0096	468.87
2.0162	483.363	2.0162	451.876	2.0162	468.396
2.0229	482.656	2.0229	451.532	2.0229	467.882
2.0295	482.081	2.0295	451.173	2.0295	467.232
2.0362	481.445	2.0362	450.853	2.0362	466.556
2.0428	480.684	2.0428	450.668	2.0428	465.891
2.0495	479.795	2.0495	450.415	2.0495	465.252
2.0561	478.988	2.0561	449.996	2.0561	464.659
2.0628	478.345	2.0628	449.56	2.0628	464.137
2.0695	477.819	2.0695	449.259	2.0695	463.641
2.0761	477.172	2.0761	448.925	2.0761	463.193
2.0828	476.383	2.0828	448.479	2.0828	462.832
2.0894	475.523	2.0894	447.994	2.0894	462.441
2.0961	474.627	2.0961	447.535	2.0961	461.985
2.1027	473.739	2.1027	447.08	2.1027	461.517
2.1094	472.821	2.1094	446.609	2.1094	460.913
2.116	471.814	2.116	446.089	2.116	460.194
2.1227	470.981	2.1227	445.531	2.1227	459.61
2.1293	470.308	2.1293	445.064	2.1293	459.133
2.136	469.601	2.136	444.677	2.136	458.629
2.1426	468.787	2.1426	444.218	2.1426	458.059
2.1493	467.834	2.1493	443.771	2.1493	457.385
2.1559	466.941	2.1559	443.368	2.1559	456.806
2.1626	466.179	2.1626	443.005	2.1626	456.294
2.1692	465.51	2.1692	442.69	2.1692	455.826
2.1759	464.822	2.1759	442.5	2.1759	455.34
2.1826	464.112	2.1826	442.333	2.1826	454.777
2.1892	463.504	2.1892	442.103	2.1892	454.169
2.1959	462.91	2.1959	441.787	2.1959	453.504
2.2025	462.275	2.2025	441.378	2.2025	452.853
2.2092	461.627	2.2092	440.93	2.2092	452.29
2.2158	460.998	2.2158	440.489	2.2158	451.672
2.2225	460.224	2.2225	440.1	2.2225	450.976
2.2291	459.318	2.2291	439.829	2.2291	450.223
2.2358	458.529	2.2358	439.548	2.2358	449.465
2.2424	457.847	2.2424	439.206	2.2424	448.722
2.2491	457.153	2.2491	438.86	2.2491	448.046
2.2557	456.42	2.2557	438.523	2.2557	447.423
2.2624	455.682	2.2624	438.055	2.2624	446.777
2.269	454.929	2.269	437.531	2.269	446.078
2.2757	454.062	2.2757	437.13	2.2757	445.497
2.2823	453.221	2.2823	436.625	2.2823	445.011
2.289	452.565	2.289	436.062	2.289	444.508
2.2956	451.953	2.2956	435.581	2.2956	444.049
2.3023	451.253	2.3023	435.126	2.3023	443.637
2.3089	450.498	2.3089	434.63	2.3089	443.194
2.3156	449.823	2.3156	434.2	2.3156	442.809
2.3222	449.172	2.3222	433.832	2.3222	442.374
2.3289	448.53	2.3289	433.423	2.3289	441.765
2.3356	447.843	2.3356	433.072	2.3356	441.046
2.3422	447.157	2.3422	432.753	2.3422	440.227
2.3489	446.604	2.3489	432.441	2.3489	439.463
2.3555	446.178	2.3555	432.15	2.3555	438.764
2.3622	445.789	2.3622	431.864	2.3622	438.014
2.3688	445.349	2.3688	431.515	2.3688	437.365
2.3755	444.737	2.3755	431.15	2.3755	436.843
2.3821	443.986	2.3821	430.968	2.3821	436.367
2.3888	443.25	2.3888	430.798	2.3888	435.87
2.3954	442.68	2.3954	430.524	2.3954	435.324
2.4021	442.171	2.4021	430.175	2.4021	434.762
2.4087	441.572	2.4087	429.822	2.4087	434.199
2.4154	440.825	2.4154	429.52	2.4154	433.603
2.422	440.088	2.422	429.17	2.422	433.055
2.4287	439.449	2.4287	428.807	2.4287	432.477
2.4353	438.79	2.4353	428.455	2.4353	431.836
2.442	438.116	2.442	428.072	2.442	431.341
2.4486	437.504	2.4486	427.797	2.4486	430.88
2.4553	436.817	2.4553	427.534	2.4553	430.305
2.4619	436.186	2.4619	427.293	2.4619	429.773
2.4686	435.635	2.4686	427.172	2.4686	429.402
2.4752	435.101	2.4752	426.959	2.4752	429.052
2.4819	434.641	2.4819	426.554	2.4819	428.536
2.4885	434.199	2.4885	426.108	2.4885	427.899
2.4952	433.76	2.4952	425.857	2.4952	427.229
2.5019	433.305	2.5019	425.683	2.5019	426.548
2.5085	432.86	2.5085	425.493	2.5085	425.877
2.5152	432.392	2.5152	425.406	2.5152	425.107
2.5218	431.789	2.5218	425.29	2.5218	424.342
2.5285	430.955	2.5285	425.046	2.5285	423.672
2.5351	430.223	2.5351	424.731	2.5351	423.053
2.5418	429.697	2.5418	424.362	2.5418	422.496
2.5484	429.247	2.5484	424.045	2.5484	421.99
2.5551	428.66	2.5551	423.705	2.5551	421.47
2.5617	427.974	2.5617	423.373	2.5617	420.948
2.5684	427.32	2.5684	423.089	2.5684	420.394
2.575	426.701	2.575	422.8	2.575	419.838
2.5817	426.091	2.5817	422.475	2.5817	419.387
2.5883	425.594	2.5883	422.242	2.5883	418.986
2.595	425.183	2.595	422.078	2.595	418.706
2.6016	424.67	2.6016	421.85	2.6016	418.406
2.6083	423.94	2.6083	421.647	2.6083	417.963
2.6149	423.222	2.6149	421.572	2.6149	417.565
2.6216	422.62	2.6216	421.499	2.6216	417.274
2.6282	422.078	2.6282	421.363	2.6282	416.878
2.6349	421.573	2.6349	421.192	2.6349	416.322
2.6415	421.112	2.6415	421.071	2.6415	415.745
2.6482	420.666	2.6482	420.968	2.6482	415.318
2.6548	420.32	2.6548	420.739	2.6548	414.971
2.6615	420.047	2.6615	420.528	2.6615	414.536
2.6681	419.748	2.6681	420.473	2.6681	413.969
2.6748	419.38	2.6748	420.563	2.6748	413.299
2.6814	418.931	2.6814	420.579	2.6814	412.622
2.6881	418.481	2.6881	420.52	2.6881	412.083
2.6947	418.09	2.6947	420.519	2.6947	411.751
2.7014	417.739	2.7014	420.39	2.7014	411.472
2.708	417.457	2.708	420.059	2.708	411.156
2.7147	417.114	2.7147	419.774	2.7147	410.703
2.7214	416.64	2.7214	419.605	2.7214	410.057
2.728	416.154	2.728	419.46	2.728	409.402
2.7347	415.638	2.7347	419.226	2.7347	408.896
2.7413	415.177	2.7413	418.803	2.7413	408.484
2.748	414.79	2.748	418.422	2.748	408.021
2.7546	414.409	2.7546	418.172	2.7546	407.61
2.7613	413.989	2.7613	417.908	2.7613	407.358
2.7679	413.661	2.7679	417.599	2.7679	407.121
2.7746	413.428	2.7746	417.232	2.7746	406.808
2.7812	413.095	2.7812	416.873	2.7812	406.394
2.7879	412.778	2.7879	416.575	2.7879	406.018
2.7945	412.518	2.7945	416.376	2.7945	405.659
2.8012	412.353	2.8012	416.228	2.8012	405.225
2.8078	412.302	2.8078	416.093	2.8078	404.733
2.8145	412.307	2.8145	416.001	2.8145	404.217
2.8211	412.184	2.8211	416.071	2.8211	403.615
2.8278	411.831	2.8278	416.211	2.8278	403.033
2.8344	411.448	2.8344	416.246	2.8344	402.519
2.8411	411.027	2.8411	416.103	2.8411	402.03
2.8477	410.483	2.8477	415.84	2.8477	401.612
2.8544	409.958	2.8544	415.571	2.8544	401.262
2.861	409.505	2.861	415.34	2.861	400.936
2.8677	409.06	2.8677	415.247	2.8677	400.681
2.8743	408.581	2.8743	415.252	2.8743	400.403
2.881	408.014	2.881	415.211	2.881	399.943
2.8876	407.518	2.8876	415.199	2.8876	399.557
2.8943	407.256	2.8943	415.229	2.8943	399.31
2.9009	407.146	2.9009	415.156	2.9009	399.107
2.9076	407.045	2.9076	415.105	2.9076	398.878
2.9142	406.86	2.9142	415.009	2.9142	398.615
2.9209	406.665	2.9209	414.891	2.9209	398.353
2.9275	406.519	2.9275	414.779	2.9275	398.06
2.9342	406.323	2.9342	414.649	2.9342	397.668
2.9408	406.116	2.9408	414.455	2.9408	397.253
2.9475	406.004	2.9475	414.182	2.9475	396.848
2.9541	405.823	2.9541	413.965	2.9541	396.538
2.9608	405.526	2.9608	413.828	2.9608	396.376
2.9674	405.262	2.9674	413.821	2.9674	396.175
2.9741	405.026	2.9741	413.886	2.9741	395.933
2.9807	404.671	2.9807	413.912	2.9807	395.751
2.9874	404.377	2.9874	413.842	2.9874	395.575
2.994	404.147	2.994	413.752	2.994	395.377
3.0007	403.884	3.0007	413.679	3.0007	395.18
3.0073	403.578	3.0073	413.557	3.0073	395.012
3.014	403.223	3.014	413.457	3.014	394.905
3.0206	402.834	3.0206	413.339	3.0206	394.763
3.0273	402.362	3.0273	413.239	3.0273	394.604
3.0339	401.785	3.0339	413.238	3.0339	394.581
3.0406	401.286	3.0406	413.257	3.0406	394.576
3.0472	400.972	3.0472	413.195	3.0472	394.586
3.0539	400.791	3.0539	413.061	3.0539	394.555
3.0605	400.548	3.0605	412.83	3.0605	394.495
3.0672	400.243	3.0672	412.606	3.0672	394.317
3.0738	399.939	3.0738	412.447	3.0738	393.932
3.0805	399.726	3.0805	412.366	3.0805	393.528
3.0871	399.726	3.0871	412.441	3.0871	393.13
3.0938	399.797	3.0938	412.559	3.0938	392.699
3.1004	399.726	3.1004	412.62	3.1004	392.294
3.1071	399.526	3.1071	412.709	3.1071	391.981
3.1137	399.4	3.1137	412.804	3.1137	391.811
3.1204	399.412	3.1204	412.876	3.1204	391.767
3.127	399.356	3.127	412.97	3.127	391.731
3.1337	399.133	3.1337	413.016	3.1337	391.59
3.1403	398.785	3.1403	412.913	3.1403	391.424
3.147	398.43	3.147	412.705	3.147	391.358
3.1536	398.185	3.1536	412.558	3.1536	391.445
3.1603	398.038	3.1603	412.59	3.1603	391.482
3.1669	397.944	3.1669	412.674	3.1669	391.386
3.1736	397.771	3.1736	412.612	3.1736	391.164
3.1802	397.483	3.1802	412.538	3.1802	390.822
3.1869	397.204	3.1869	412.555	3.1869	390.55
3.1935	397.175	3.1935	412.441	3.1935	390.379
3.2002	397.336	3.2002	412.229	3.2002	390.289
3.2068	397.467	3.2068	412.08	3.2068	390.143
3.2135	397.476	3.2135	412.023	3.2135	389.85
3.2201	397.365	3.2201	411.884	3.2201	389.537
3.2268	397.108	3.2268	411.733	3.2268	389.29
3.2334	396.849	3.2334	411.633	3.2334	389.083
3.2401	396.759	3.2401	411.584	3.2401	388.855
3.2467	396.758	3.2467	411.534	3.2467	388.555
3.2534	396.848	3.2534	411.407	3.2534	388.263
3.26	396.992	3.26	411.27	3.26	388.054
3.2667	396.973	3.2667	411.226	3.2667	387.946
3.2733	396.834	3.2733	411.24	3.2733	387.823
3.28	396.742	3.28	411.229	3.28	387.686
3.2866	396.644	3.2866	411.231	3.2866	387.653
3.2933	396.475	3.2933	411.21	3.2933	387.695
3.2999	396.284	3.2999	411.056	3.2999	387.8
3.3066	396.083	3.3066	410.839	3.3066	387.946
3.3132	395.955	3.3132	410.71	3.3132	388.08
3.3199	395.919	3.3199	410.528	3.3199	388.099
3.3265	395.898	3.3265	410.302	3.3265	388.097
3.3332	395.833	3.3332	410.101	3.3332	388.169
3.3398	395.715	3.3398	409.979	3.3398	388.273
3.3465	395.631	3.3465	409.932	3.3465	388.334
3.3531	395.65	3.3531	409.881	3.3531	388.398
3.3598	395.623	3.3598	409.795	3.3598	388.449
3.3664	395.497	3.3664	409.701	3.3664	388.455
3.3731	395.399	3.3731	409.598	3.3731	388.344
3.3797	395.236	3.3797	409.495	3.3797	388.147
3.3864	395.014	3.3864	409.529	3.3864	387.864
3.393	394.94	3.393	409.719	3.393	387.498
3.3997	394.845	3.3997	409.821	3.3997	387.275
3.4063	394.705	3.4063	409.78	3.4063	387.18
3.413	394.696	3.413	409.822	3.413	387.096
3.4196	394.763	3.4196	409.975	3.4196	387.036
3.4263	394.863	3.4263	410.077	3.4263	386.955
3.4329	394.96	3.4329	410.134	3.4329	386.819
3.4396	394.892	3.4396	410.161	3.4396	386.63
3.4462	394.812	3.4462	410.153	3.4462	386.473
3.4529	394.781	3.4529	410.131	3.4529	386.381
3.4595	394.659	3.4595	410.072	3.4595	386.242
3.4662	394.559	3.4662	409.943	3.4662	386.021
3.4728	394.43	3.4728	409.846	3.4728	385.782
3.4795	394.224	3.4795	409.893	3.4795	385.489
3.4861	393.945	3.4861	410.025	3.4861	385.157
3.4928	393.753	3.4928	410.185	3.4928	384.902
3.4994	393.735	3.4994	410.299	3.4994	384.772
3.506	393.584	3.506	410.428	3.506	384.718
3.5127	393.33	3.5127	410.503	3.5127	384.556
3.5193	393.029	3.5193	410.472	3.5193	384.33
3.526	392.772	3.526	410.341	3.526	384.087
3.5326	392.579	3.5326	410.164	3.5326	383.814
3.5393	392.379	3.5393	410.044	3.5393	383.589
3.5459	392.226	3.5459	409.976	3.5459	383.388
3.5526	392.12	3.5526	410.085	3.5526	383.143
3.5592	392.02	3.5592	410.316	3.5592	382.908
3.5659	391.937	3.5659	410.516	3.5659	382.74
3.5725	391.959	3.5725	410.731	3.5725	382.566
3.5792	391.912	3.5792	410.878	3.5792	382.407
3.5858	391.693	3.5858	410.959	3.5858	382.22
3.5925	391.403	3.5925	410.927	3.5925	382.104
3.5991	391.099	3.5991	410.903	3.5991	382.166
3.6058	390.865	3.6058	410.837	3.6058	382.222
3.6124	390.75	3.6124	410.692	3.6124	382.26
3.6191	390.674	3.6191	410.712	3.6191	382.268
3.6257	390.612	3.6257	410.807	3.6257	382.162
3.6324	390.446	3.6324	410.977	3.6324	382.06
3.639	390.212	3.639	411.075	3.639	382.011
3.6457	390.021	3.6457	411.101	3.6457	382.013
3.6523	389.865	3.6523	411.106	3.6523	382.036
3.659	389.802	3.659	411.175	3.659	382.053
3.6656	389.683	3.6656	411.275	3.6656	382.08
3.6723	389.506	3.6723	411.288	3.6723	382.07
3.6789	389.282	3.6789	411.244	3.6789	382.137
3.6856	389.146	3.6856	411.345	3.6856	382.247
3.6922	389.167	3.6922	411.669	3.6922	382.245
3.6988	389.24	3.6988	411.984	3.6988	382.185
3.7055	389.251	3.7055	412.158	3.7055	382.083
3.7121	389.268	3.7121	412.233	3.7121	381.892
3.7188	389.34	3.7188	412.327	3.7188	381.754
3.7254	389.229	3.7254	412.476	3.7254	381.765
3.7321	388.908	3.7321	412.642	3.7321	381.812
3.7387	388.572	3.7387	412.781	3.7387	381.822
3.7454	388.359	3.7454	412.83	3.7454	381.813
3.752	388.269	3.752	412.849	3.752	381.72
3.7587	388.294	3.7587	412.833	3.7587	381.604
3.7653	388.353	3.7653	412.759	3.7653	381.515
3.772	388.48	3.772	412.729	3.772	381.314
3.7786	388.621	3.7786	412.719	3.7786	381.013
3.7853	388.607	3.7853	412.593	3.7853	380.838
3.7919	388.49	3.7919	412.437	3.7919	380.765
3.7986	388.363	3.7986	412.347	3.7986	380.754
3.8052	388.272	3.8052	412.217	3.8052	380.886
3.8119	388.191	3.8119	412.242	3.8119	381.135
3.8185	388.14	3.8185	412.441	3.8185	381.411
3.8252	388.193	3.8252	412.597	3.8252	381.588
3.8318	388.282	3.8318	412.733	3.8318	381.612
3.8385	388.398	3.8385	412.91	3.8385	381.54
3.8451	388.641	3.8451	413.08	3.8451	381.451
3.8517	388.905	3.8517	413.224	3.8517	381.4
3.8584	389.122	3.8584	413.414	3.8584	381.361
3.865	389.32	3.865	413.579	3.865	381.282
3.8717	389.386	3.8717	413.659	3.8717	381.191
3.8783	389.166	3.8783	413.693	3.8783	381.142
3.885	388.92	3.885	413.783	3.885	381.116
3.8916	388.955	3.8916	413.863	3.8916	381.054
3.8983	389.145	3.8983	413.901	3.8983	380.987
3.9049	389.225	3.9049	413.926	3.9049	380.929
3.9116	389.139	3.9116	413.829	3.9116	380.881
3.9182	389.048	3.9182	413.717	3.9182	380.831
3.9249	389.042	3.9249	413.642	3.9249	380.86
3.9315	389.021	3.9315	413.598	3.9315	380.974
3.9382	388.86	3.9382	413.561	3.9382	381.119
3.9448	388.778	3.9448	413.567	3.9448	381.271
3.9515	388.752	3.9515	413.655	3.9515	381.34
3.9581	388.558	3.9581	413.753	3.9581	381.402
3.9647	388.276	3.9647	413.804	3.9647	381.499
3.9714	388.138	3.9714	413.772	3.9714	381.536
3.978	388.157	3.978	413.81	3.978	381.547
3.9847	388.22	3.9847	413.877	3.9847	381.634
3.9913	388.329	3.9913	413.893	3.9913	381.7
3.998	388.445	3.998	413.956	3.998	381.666
4.0046	388.519	4.0046	414.116	4.0046	381.563
4.0113	388.621	4.0113	414.263	4.0113	381.467
4.0179	388.715	4.0179	414.305	4.0179	381.384
4.0246	388.811	4.0246	414.379	4.0246	381.157
4.0312	388.899	4.0312	414.552	4.0312	380.796
4.0379	388.964	4.0379	414.708	4.0379	380.555
4.0445	388.938	4.0445	414.705	4.0445	380.467
4.0512	388.804	4.0512	414.541	4.0512	380.336
4.0578	388.613	4.0578	414.466	4.0578	380.13
4.0644	388.353	4.0644	414.546	4.0644	379.947
4.0711	388.069	4.0711	414.665	4.0711	379.819
4.0777	387.927	4.0777	414.708	4.0777	379.799
4.0844	387.904	4.0844	414.744	4.0844	379.897
4.091	387.797	4.091	414.864	4.091	380.093
4.0977	387.617	4.0977	414.96	4.0977	380.312
4.1043	387.602	4.1043	414.917	4.1043	380.465
4.111	387.664	4.111	414.824	4.111	380.521
4.1176	387.726	4.1176	414.802	4.1176	380.509
4.1243	387.873	4.1243	414.806	4.1243	380.381
4.1309	388.014	4.1309	414.762	4.1309	380.13
4.1376	388.071	4.1376	414.744	4.1376	379.758
4.1442	388.054	4.1442	414.773	4.1442	379.449
4.1509	388.039	4.1509	414.76	4.1509	379.32
4.1575	388.083	4.1575	414.843	4.1575	379.282
4.1641	388.151	4.1641	414.948	4.1641	379.133
4.1708	388.097	4.1708	414.982	4.1708	378.954
4.1774	387.928	4.1774	415.051	4.1774	378.817
4.1841	387.88	4.1841	415.101	4.1841	378.672
4.1907	387.825	4.1907	415.034	4.1907	378.534
4.1974	387.676	4.1974	414.981	4.1974	378.462
4.204	387.606	4.204	414.928	4.204	378.377
4.2107	387.524	4.2107	414.84	4.2107	378.328
4.2173	387.325	4.2173	414.739	4.2173	378.282
4.224	387.071	4.224	414.572	4.224	378.306
4.2306	386.964	4.2306	414.515	4.2306	378.476
4.2373	386.905	4.2373	414.453	4.2373	378.669
4.2439	386.766	4.2439	414.395	4.2439	378.881
4.2505	386.672	4.2505	414.401	4.2505	379.162
4.2572	386.589	4.2572	414.301	4.2572	379.401
4.2638	386.446	4.2638	414.089	4.2638	379.475
4.2705	386.164	4.2705	413.886	4.2705	379.458
4.2771	385.801	4.2771	413.84	4.2771	379.471
4.2838	385.496	4.2838	413.93	4.2838	379.505
4.2904	385.178	4.2904	414.002	4.2904	379.48
4.2971	384.925	4.2971	413.972	4.2971	379.47
4.3037	384.911	4.3037	413.893	4.3037	379.486
4.3104	385.005	4.3104	413.891	4.3104	379.451
4.317	385.038	4.317	413.931	4.317	379.359
4.3236	385.035	4.3236	413.946	4.3236	379.223
4.3303	384.962	4.3303	414.055	4.3303	379.071
4.3369	384.853	4.3369	414.212	4.3369	378.949
4.3436	384.862	4.3436	414.287	4.3436	378.951
4.3502	384.922	4.3502	414.278	4.3502	379.05
4.3569	384.9	4.3569	414.3	4.3569	379.103
4.3635	384.785	4.3635	414.267	4.3635	379.014
4.3702	384.731	4.3702	414.147	4.3702	378.923
4.3768	384.714	4.3768	413.918	4.3768	378.947
4.3835	384.592	4.3835	413.61	4.3835	379.036
4.3901	384.416	4.3901	413.379	4.3901	379.094
4.3967	384.353	4.3967	413.248	4.3967	379.133
4.4034	384.329	4.4034	413.111	4.4034	379.136
4.41	384.231	4.41	412.995	4.41	379.122
4.4167	384.172	4.4167	412.909	4.4167	379.184
4.4233	384.113	4.4233	412.81	4.4233	379.221
4.43	384.011	4.43	412.69	4.43	379.212
4.4366	383.931	4.4366	412.564	4.4366	379.237
4.4433	384.044	4.4433	412.477	4.4433	379.177
4.4499	384.27	4.4499	412.51	4.4499	378.994
4.4565	384.356	4.4565	412.581	4.4565	378.945
4.4632	384.349	4.4632	412.657	4.4632	378.978
4.4698	384.282	4.4698	412.74	4.4698	379.003
4.4765	384.231	4.4765	412.808	4.4765	379.023
4.4831	384.249	4.4831	412.853	4.4831	378.975
4.4898	384.263	4.4898	412.843	4.4898	378.786
4.4964	384.239	4.4964	412.754	4.4964	378.542
4.5031	384.171	4.5031	412.541	4.5031	378.378
4.5097	384.093	4.5097	412.275	4.5097	378.286
4.5163	383.995	4.5163	412.145	4.5163	378.264
4.523	383.935	4.523	411.955	4.523	378.364
4.5296	383.86	4.5296	411.651	4.5296	378.576
4.5363	383.756	4.5363	411.321	4.5363	378.941
4.5429	383.651	4.5429	410.986	4.5429	379.354
4.5496	383.538	4.5496	410.668	4.5496	379.662
4.5562	383.329	4.5562	410.485	4.5562	379.854
4.5629	383.06	4.5629	410.273	4.5629	380.062
4.5695	382.811	4.5695	410.101	4.5695	380.292
4.5761	382.57	4.5761	410.118	4.5761	380.434
4.5828	382.315	4.5828	410.146	4.5828	380.464
4.5894	382.136	4.5894	410.236	4.5894	380.458
4.5961	382.006	4.5961	410.418	4.5961	380.452
4.6027	381.916	4.6027	410.605	4.6027	380.401
4.6094	381.844	4.6094	410.699	4.6094	380.375
4.616	381.8	4.616	410.606	4.616	380.334
4.6227	381.746	4.6227	410.527	4.6227	380.269
4.6293	381.709	4.6293	410.544	4.6293	380.213
4.6359	381.627	4.6359	410.437	4.6359	380.309
4.6426	381.485	4.6426	410.226	4.6426	380.476
4.6492	381.492	4.6492	410.127	4.6492	380.524
4.6559	381.531	4.6559	410.152	4.6559	380.47
4.6625	381.495	4.6625	410.198	4.6625	380.452
4.6692	381.538	4.6692	410.199	4.6692	380.514
4.6758	381.557	4.6758	410.147	4.6758	380.553
4.6825	381.511	4.6825	410.082	4.6825	380.604
4.6891	381.432	4.6891	409.963	4.6891	380.737
4.6957	381.366	4.6957	409.813	4.6957	380.932
4.7024	381.286	4.7024	409.673	4.7024	381.04
4.709	381.091	4.709	409.6	4.709	381.042
4.7157	380.941	4.7157	409.562	4.7157	381.097
4.7223	380.905	4.7223	409.487	4.7223	381.264
4.729	380.915	4.729	409.507	4.729	381.388
4.7356	380.955	4.7356	409.531	4.7356	381.459
4.7422	381.056	4.7422	409.446	4.7422	381.627
4.7489	381.156	4.7489	409.317	4.7489	381.738
4.7555	381.264	4.7555	409.298	4.7555	381.738
4.7622	381.408	4.7622	409.395	4.7622	381.719
4.7688	381.479	4.7688	409.505	4.7688	381.73
4.7755	381.314	4.7755	409.546	4.7755	381.771
4.7821	381.089	4.7821	409.524	4.7821	381.887
4.7887	381.054	4.7887	409.568	4.7887	382.015
4.7954	381.031	4.7954	409.591	4.7954	381.972
4.802	380.774	4.802	409.556	4.802	381.811
4.8087	380.504	4.8087	409.585	4.8087	381.738
4.8153	380.361	4.8153	409.619	4.8153	381.733
4.822	380.23	4.822	409.676	4.822	381.702
4.8286	380.128	4.8286	409.786	4.8286	381.695
4.8353	380.014	4.8353	409.919	4.8353	381.81
4.8419	379.938	4.8419	410.024	4.8419	381.975
4.8485	379.935	4.8485	409.985	4.8485	382.033
4.8552	379.945	4.8552	409.852	4.8552	382.092
4.8618	379.905	4.8618	409.903	4.8618	382.173
4.8685	379.818	4.8685	410.013	4.8685	382.24
4.8751	379.727	4.8751	409.992	4.8751	382.357
4.8818	379.623	4.8818	409.923	4.8818	382.53
4.8884	379.549	4.8884	409.883	4.8884	382.601
4.895	379.515	4.895	409.861	4.895	382.562
4.9017	379.44	4.9017	409.834	4.9017	382.596
4.9083	379.523	4.9083	409.921	4.9083	382.61
4.915	379.776	4.915	410.043	4.915	382.542
4.9216	379.86	4.9216	410.19	4.9216	382.494
4.9283	379.809	4.9283	410.436	4.9283	382.566
4.9349	379.842	4.9349	410.624	4.9349	382.63
4.9415	379.919	4.9415	410.782	4.9415	382.549
4.9482	379.904	4.9482	410.907	4.9482	382.562
4.9548	379.837	4.9548	411.01	4.9548	382.77
4.9615	379.732	4.9615	411.199	4.9615	382.889
4.9681	379.635	4.9681	411.353	4.9681	382.865
4.9747	379.52	4.9747	411.402	4.9747	382.893
4.9814	379.465	4.9814	411.461	4.9814	382.876
4.988	379.492	4.988	411.471	4.988	382.852
4.9947	379.505	4.9947	411.335	4.9947	382.89
5.0013	379.578	5.0013	411.166	5.0013	382.853
5.008	379.664	5.008	411.068	5.008	382.757
5.0146	379.703	5.0146	411.126	5.0146	382.759
5.0212	379.764	5.0212	411.34	5.0212	382.857
5.0279	379.887	5.0279	411.514	5.0279	382.971
5.0345	379.992	5.0345	411.451	5.0345	383.084
5.0412	380.183	5.0412	411.369	5.0412	383.172
5.0478	380.45	5.0478	411.351	5.0478	383.191
5.0545	380.616	5.0545	411.258	5.0545	383.145
5.0611	380.713	5.0611	411.095	5.0611	383.146
5.0677	380.815	5.0677	410.963	5.0677	383.224
5.0744	380.952	5.0744	410.989	5.0744	383.236
5.081	381.068	5.081	411.183	5.081	383.09
5.0877	381.171	5.0877	411.482	5.0877	382.93
5.0943	381.237	5.0943	411.675	5.0943	382.959
5.1009	381.255	5.1009	411.79	5.1009	383.154
5.1076	381.283	5.1076	411.906	5.1076	383.317
5.1142	381.301	5.1142	411.752	5.1142	383.434
5.1209	381.311	5.1209	411.367	5.1209	383.591
5.1275	381.381	5.1275	411.127	5.1275	383.739
5.1342	381.349	5.1342	411.086	5.1342	383.901
5.1408	381.156	5.1408	411.105	5.1408	384.114
5.1474	381.036	5.1474	411.192	5.1474	384.247
5.1541	381.021	5.1541	411.259	5.1541	384.306
5.1607	381.126	5.1607	411.264	5.1607	384.295
5.1674	381.276	5.1674	411.263	5.1674	384.33
5.174	381.404	5.174	411.246	5.174	384.405
5.1806	381.593	5.1806	411.256	5.1806	384.495
5.1873	381.828	5.1873	411.195	5.1873	384.607
5.1939	381.999	5.1939	411.051	5.1939	384.613
5.2006	382.015	5.2006	410.932	5.2006	384.436
5.2072	381.961	5.2072	410.947	5.2072	384.297
5.2139	382.051	5.2139	411.065	5.2139	384.309
5.2205	382.133	5.2205	411.086	5.2205	384.332
5.2271	382.153	5.2271	411.147	5.2271	384.358
5.2338	382.243	5.2338	411.284	5.2338	384.339
5.2404	382.295	5.2404	411.384	5.2404	384.351
5.2471	382.397	5.2471	411.4	5.2471	384.511
5.2537	382.527	5.2537	411.323	5.2537	384.725
5.2603	382.523	5.2603	411.248	5.2603	384.981
5.267	382.493	5.267	411.177	5.267	385.215
5.2736	382.49	5.2736	411.167	5.2736	385.436
5.2803	382.514	5.2803	411.281	5.2803	385.646
5.2869	382.563	5.2869	411.422	5.2869	385.843
5.2935	382.601	5.2935	411.465	5.2935	386.042
5.3002	382.645	5.3002	411.574	5.3002	386.223
5.3068	382.681	5.3068	411.654	5.3068	386.315
5.3135	382.754	5.3135	411.636	5.3135	386.485
5.3201	382.818	5.3201	411.595	5.3201	386.778
5.3267	382.829	5.3267	411.561	5.3267	387.014
5.3334	382.806	5.3334	411.489	5.3334	387.191
5.34	382.907	5.34	411.366	5.34	387.366
5.3467	383.087	5.3467	411.195	5.3467	387.512
5.3533	383.208	5.3533	411.03	5.3533	387.749
5.3599	383.346	5.3599	410.956	5.3599	387.988
5.3666	383.505	5.3666	410.887	5.3666	388.122
5.3732	383.558	5.3732	410.749	5.3732	388.152
5.3799	383.574	5.3799	410.687	5.3799	388.228
5.3865	383.616	5.3865	410.65	5.3865	388.368
5.3931	383.713	5.3931	410.572	5.3931	388.5
5.3998	383.796	5.3998	410.467	5.3998	388.651
5.4064	383.85	5.4064	410.343	5.4064	388.784
5.4131	383.898	5.4131	410.278	5.4131	388.801
5.4197	383.937	5.4197	410.319	5.4197	388.776
5.4263	383.979	5.4263	410.431	5.4263	388.815
5.433	384.086	5.433	410.486	5.433	388.918
5.4396	384.299	5.4396	410.531	5.4396	389.104
5.4463	384.611	5.4463	410.612	5.4463	389.332
5.4529	384.867	5.4529	410.645	5.4529	389.561
5.4595	385.029	5.4595	410.673	5.4595	389.842
5.4662	385.131	5.4662	410.743	5.4662	390.101
5.4728	385.237	5.4728	410.854	5.4728	390.27
5.4795	385.427	5.4795	410.986	5.4795	390.526
5.4861	385.587	5.4861	411.042	5.4861	390.773
5.4927	385.634	5.4927	411.079	5.4927	390.894
5.4994	385.656	5.4994	411.182	5.4994	390.936
5.506	385.678	5.506	411.325	5.506	390.871
5.5127	385.768	5.5127	411.504	5.5127	390.783
5.5193	385.895	5.5193	411.667	5.5193	390.761
5.5259	385.973	5.5259	411.785	5.5259	390.836
5.5326	386.038	5.5326	411.887	5.5326	390.958
5.5392	386.118	5.5392	412.05	5.5392	391.119
5.5459	386.18	5.5459	412.196	5.5459	391.326
5.5525	386.195	5.5525	412.309	5.5525	391.396
5.5591	386.163	5.5591	412.358	5.5591	391.411
5.5658	386.164	5.5658	412.344	5.5658	391.445
5.5724	386.166	5.5724	412.361	5.5724	391.507
5.5791	386.236	5.5791	412.361	5.5791	391.615
5.5857	386.331	5.5857	412.273	5.5857	391.714
5.5923	386.442	5.5923	412.223	5.5923	391.817
5.599	386.638	5.599	412.341	5.599	392.055
5.6056	386.847	5.6056	412.478	5.6056	392.312
5.6123	386.982	5.6123	412.531	5.6123	392.463
5.6189	387.015	5.6189	412.584	5.6189	392.607
5.6255	387.067	5.6255	412.612	5.6255	392.744
5.6322	387.247	5.6322	412.65	5.6322	392.793
5.6388	387.519	5.6388	412.754	5.6388	392.789
5.6454	387.825	5.6454	412.885	5.6454	392.742
5.6521	388.141	5.6521	413.019	5.6521	392.739
5.6587	388.361	5.6587	413.173	5.6587	392.81
5.6654	388.544	5.6654	413.412	5.6654	392.885
5.672	388.746	5.672	413.709	5.672	392.888
5.6786	388.853	5.6786	413.92	5.6786	392.861
5.6853	388.943	5.6853	414.098	5.6853	392.903
5.6919	389.069	5.6919	414.34	5.6919	393.095
5.6986	389.218	5.6986	414.533	5.6986	393.269
5.7052	389.5	5.7052	414.718	5.7052	393.305
5.7118	389.89	5.7118	414.859	5.7118	393.347
5.7185	390.333	5.7185	414.974	5.7185	393.551
5.7251	390.684	5.7251	415.161	5.7251	393.739
5.7317	390.803	5.7317	415.367	5.7317	393.879
5.7384	390.831	5.7384	415.51	5.7384	394.049
5.745	390.977	5.745	415.548	5.745	394.191
5.7517	391.218	5.7517	415.519	5.7517	394.228
5.7583	391.467	5.7583	415.463	5.7583	394.285
5.7649	391.727	5.7649	415.466	5.7649	394.372
5.7716	391.975	5.7716	415.575	5.7716	394.41
5.7782	392.135	5.7782	415.652	5.7782	394.519
5.7849	392.358	5.7849	415.676	5.7849	394.703
5.7915	392.732	5.7915	415.666	5.7915	394.84
5.7981	393.092	5.7981	415.692	5.7981	394.921
5.8048	393.33	5.8048	415.786	5.8048	394.937
5.8114	393.486	5.8114	416.049	5.8114	394.956
5.818	393.613	5.818	416.36	5.818	394.991
5.8247	393.706	5.8247	416.523	5.8247	394.983
5.8313	393.809	5.8313	416.655	5.8313	394.946
5.838	393.882	5.838	416.812	5.838	394.956
5.8446	393.974	5.8446	416.802	5.8446	395.056
5.8512	394.241	5.8512	416.678	5.8512	395.12
5.8579	394.659	5.8579	416.696	5.8579	395.166
5.8645	395.02	5.8645	416.826	5.8645	395.286
5.8711	395.201	5.8711	417.014	5.8711	395.373
5.8778	395.366	5.8778	417.168	5.8778	395.405
5.8844	395.59	5.8844	417.291	5.8844	395.522
5.8911	395.943	5.8911	417.485	5.8911	395.678
5.8977	396.27	5.8977	417.634	5.8977	395.778
5.9043	396.474	5.9043	417.821	5.9043	395.827
5.911	396.652	5.911	417.96	5.911	395.896
5.9176	396.797	5.9176	417.933	5.9176	395.977
5.9242	396.87	5.9242	417.86	5.9242	395.97
5.9309	396.923	5.9309	417.789	5.9309	395.967
5.9375	397.204	5.9375	417.705	5.9375	395.989
5.9442	397.641	5.9442	417.676	5.9442	396.026
5.9508	398.05	5.9508	417.727	5.9508	396.064
5.9574	398.329	5.9574	417.874	5.9574	396.112
5.9641	398.56	5.9641	418.115	5.9641	396.214
5.9707	398.835	5.9707	418.386	5.9707	396.215
5.9773	399.096	5.9773	418.601	5.9773	396.069
5.984	399.255	5.984	418.845	5.984	395.849
5.9906	399.411	5.9906	419.112	5.9906	395.791
5.9972	399.625	5.9972	419.336	5.9972	395.874
6.0039	399.847	6.0039	419.432	6.0039	395.929
6.0105	400.059	6.0105	419.533	6.0105	395.911
6.0172	400.213	6.0172	419.523	6.0172	395.806
6.0238	400.335	6.0238	419.313	6.0238	395.635
6.0304	400.449	6.0304	419.19	6.0304	395.513
6.0371	400.488	6.0371	419.341	6.0371	395.419
6.0437	400.525	6.0437	419.582	6.0437	395.34
6.0503	400.701	6.0503	419.759	6.0503	395.373
6.057	400.937	6.057	419.846	6.057	395.452
6.0636	400.93	6.0636	419.843	6.0636	395.55
6.0702	400.78	6.0702	419.878	6.0702	395.642
6.0769	400.653	6.0769	419.948	6.0769	395.787
6.0835	400.767	6.0835	420.044	6.0835	395.882
6.0902	401.054	6.0902	420.155	6.0902	395.851
6.0968	401.321	6.0968	420.315	6.0968	395.957
6.1034	401.605	6.1034	420.671	6.1034	396.141
6.1101	402.012	6.1101	421.074	6.1101	396.256
6.1167	402.288	6.1167	421.404	6.1167	396.269
6.1233	402.44	6.1233	421.596	6.1233	396.192
6.13	402.672	6.13	421.774	6.13	396.121
6.1366	402.868	6.1366	421.918	6.1366	396.203
6.1432	402.897	6.1432	421.963	6.1432	396.313
6.1499	402.885	6.1499	421.997	6.1499	396.375
6.1565	402.837	6.1565	421.972	6.1565	396.392
6.1631	402.75	6.1631	421.893	6.1631	396.377
6.1698	402.779	6.1698	421.915	6.1698	396.447
6.1764	402.91	6.1764	422.112	6.1764	396.622
6.1831	403.002	6.1831	422.394	6.1831	396.78
6.1897	403.026	6.1897	422.681	6.1897	396.974
6.1963	403.08	6.1963	422.887	6.1963	397.251
6.203	403.256	6.203	423.122	6.203	397.464
6.2096	403.404	6.2096	423.384	6.2096	397.655
6.2162	403.514	6.2162	423.452	6.2162	397.91
6.2229	403.616	6.2229	423.499	6.2229	398.135
6.2295	403.676	6.2295	423.651	6.2295	398.192
6.2361	403.689	6.2361	423.725	6.2361	398.102
6.2428	403.675	6.2428	423.821	6.2428	397.949
6.2494	403.713	6.2494	423.939	6.2494	397.797
6.256	403.835	6.256	424.096	6.256	397.685
6.2627	404.03	6.2627	424.408	6.2627	397.662
6.2693	404.149	6.2693	424.944	6.2693	397.67
6.2759	404.126	6.2759	425.424	6.2759	397.62
6.2826	404.207	6.2826	425.556	6.2826	397.612
6.2892	404.369	6.2892	425.52	6.2892	397.688
6.2959	404.506	6.2959	425.587	6.2959	397.777
6.3025	404.573	6.3025	425.767	6.3025	397.894
6.3091	404.722	6.3091	425.978	6.3091	397.989
6.3158	404.766	6.3158	426.202	6.3158	398.05
6.3224	404.748	6.3224	426.508	6.3224	398.159
6.329	404.867	6.329	426.731	6.329	398.339
6.3357	405.102	6.3357	426.761	6.3357	398.539
6.3423	405.337	6.3423	426.773	6.3423	398.661
6.3489	405.547	6.3489	426.857	6.3489	398.756
6.3556	405.879	6.3556	426.9	6.3556	398.942
6.3622	406.228	6.3622	426.883	6.3622	399.199
6.3688	406.525	6.3688	426.957	6.3688	399.444
6.3755	406.772	6.3755	427.117	6.3755	399.579
6.3821	406.951	6.3821	427.255	6.3821	399.654
6.3887	407.137	6.3887	427.409	6.3887	399.71
6.3954	407.359	6.3954	427.662	6.3954	399.786
6.402	407.735	6.402	427.983	6.402	399.975
6.4086	408.08	6.4086	428.255	6.4086	400.2
6.4153	408.275	6.4153	428.363	6.4153	400.418
6.4219	408.396	6.4219	428.349	6.4219	400.606
6.4285	408.519	6.4285	428.345	6.4285	400.747
6.4352	408.687	6.4352	428.358	6.4352	400.889
6.4418	408.92	6.4418	428.447	6.4418	400.953
6.4484	409.053	6.4484	428.599	6.4484	400.846
6.4551	409.062	6.4551	428.679	6.4551	400.746
6.4617	409.184	6.4617	428.813	6.4617	400.679
6.4683	409.362	6.4683	429.141	6.4683	400.588
6.475	409.508	6.475	429.516	6.475	400.486
6.4816	409.643	6.4816	429.728	6.4816	400.319
6.4882	409.779	6.4882	429.758	6.4882	400.239
6.4949	409.951	6.4949	429.722	6.4949	400.329
6.5015	410.189	6.5015	429.74	6.5015	400.515
6.5081	410.408	6.5081	429.772	6.5081	400.77
6.5148	410.582	6.5148	429.729	6.5148	401.014
6.5214	410.771	6.5214	429.755	6.5214	401.164
6.528	410.87	6.528	429.966	6.528	401.214
6.5347	410.886	6.5347	430.259	6.5347	401.229
6.5413	411.013	6.5413	430.467	6.5413	401.293
6.5479	411.25	6.5479	430.704	6.5479	401.388
6.5546	411.535	6.5546	431.003	6.5546	401.353
6.5612	411.798	6.5612	431.317	6.5612	401.335
6.5678	411.931	6.5678	431.555	6.5678	401.407
6.5745	411.977	6.5745	431.77	6.5745	401.555
6.5811	411.972	6.5811	432.073	6.5811	401.747
6.5877	411.916	6.5877	432.405	6.5877	401.878
6.5944	411.983	6.5944	432.658	6.5944	401.901
6.601	412.127	6.601	432.773	6.601	401.975
6.6076	412.19	6.6076	432.858	6.6076	402.161
6.6143	412.25	6.6143	432.833	6.6143	402.389
6.6209	412.316	6.6209	432.765	6.6209	402.649
6.6275	412.337	6.6275	432.775	6.6275	402.86
6.6342	412.298	6.6342	432.846	6.6342	403.067
6.6408	412.258	6.6408	432.928	6.6408	403.2
6.6474	412.245	6.6474	433.076	6.6474	403.26
6.6541	412.334	6.6541	433.247	6.6541	403.344
6.6607	412.448	6.6607	433.417	6.6607	403.412
6.6673	412.593	6.6673	433.561	6.6673	403.442
6.674	412.736	6.674	433.682	6.674	403.48
6.6806	412.865	6.6806	433.797	6.6806	403.528
6.6872	413.203	6.6872	433.968	6.6872	403.527
6.6939	413.58	6.6939	434.193	6.6939	403.51
6.7005	413.912	6.7005	434.42	6.7005	403.488
6.7071	414.247	6.7071	434.653	6.7071	403.478
6.7138	414.509	6.7138	434.801	6.7138	403.533
6.7204	414.607	6.7204	434.815	6.7204	403.596
6.727	414.749	6.727	434.873	6.727	403.579
6.7337	414.876	6.7337	435.017	6.7337	403.587
6.7403	414.861	6.7403	435.171	6.7403	403.609
6.7469	414.801	6.7469	435.328	6.7469	403.6
6.7536	414.781	6.7536	435.597	6.7536	403.596
6.7602	414.829	6.7602	435.911	6.7602	403.635
6.7668	414.908	6.7668	436.083	6.7668	403.754
6.7734	414.846	6.7734	436.117	6.7734	403.815
6.7801	414.695	6.7801	436.107	6.7801	403.771
6.7867	414.623	6.7867	436.116	6.7867	403.857
6.7933	414.543	6.7933	436.235	6.7933	404.065
6.8	414.462	6.8	436.369	6.8	404.282
6.8066	414.594	6.8066	436.42	6.8066	404.51
6.8132	414.726	6.8132	436.543	6.8132	404.731
6.8199	414.697	6.8199	436.679	6.8199	405.02
6.8265	414.651	6.8265	436.732	6.8265	405.271
6.8331	414.72	6.8331	436.694	6.8331	405.413
6.8398	414.849	6.8398	436.699	6.8398	405.592
6.8464	415.064	6.8464	436.894	6.8464	405.782
6.853	415.275	6.853	437.248	6.853	405.911
6.8597	415.416	6.8597	437.695	6.8597	406.045
6.8663	415.457	6.8663	438.185	6.8663	406.219
6.8729	415.37	6.8729	438.551	6.8729	406.472
6.8795	415.278	6.8795	438.713	6.8795	406.722
6.8862	415.312	6.8862	438.845	6.8862	406.902
6.8928	415.486	6.8928	439.06	6.8928	407.058
6.8994	415.584	6.8994	439.183	6.8994	407.298
6.9061	415.583	6.9061	439.254	6.9061	407.567
6.9127	415.676	6.9127	439.368	6.9127	407.761
6.9193	415.885	6.9193	439.543	6.9193	407.834
6.926	416.058	6.926	439.805	6.926	407.821
6.9326	416.206	6.9326	440.146	6.9326	407.924
6.9392	416.435	6.9392	440.458	6.9392	408.141
6.9459	416.695	6.9459	440.69	6.9459	408.396
6.9525	416.858	6.9525	440.922	6.9525	408.808
6.9591	416.969	6.9591	441.193	6.9591	409.309
6.9657	417.122	6.9657	441.475	6.9657	409.613
6.9724	417.376	6.9724	441.593	6.9724	409.682
6.979	417.607	6.979	441.679	6.979	409.8
6.9856	417.814	6.9856	441.964	6.9856	410.068
6.9923	418.052	6.9923	442.369	6.9923	410.322
6.9989	418.297	6.9989	442.871	6.9989	410.424
7.0055	418.645	7.0055	443.408	7.0055	410.41
7.0122	419.03	7.0122	443.865	7.0122	410.42
7.0188	419.201	7.0188	444.072	7.0188	410.417
7.0254	419.158	7.0254	444.12	7.0254	410.442
7.032	419.068	7.032	444.264	7.032	410.591
7.0387	418.989	7.0387	444.494	7.0387	410.831
7.0453	418.905	7.0453	444.683	7.0453	411.029
7.0519	418.871	7.0519	444.787	7.0519	411.088
7.0586	418.862	7.0586	444.851	7.0586	411.035
7.0652	418.883	7.0652	445.031	7.0652	411.033
7.0718	418.857	7.0718	445.225	7.0718	411.076
7.0785	418.764	7.0785	445.365	7.0785	411.162
7.0851	418.66	7.0851	445.468	7.0851	411.373
7.0917	418.596	7.0917	445.441	7.0917	411.641
7.0983	418.521	7.0983	445.407	7.0983	411.907
7.105	418.495	7.105	445.501	7.105	412.221
7.1116	418.558	7.1116	445.623	7.1116	412.575
7.1182	418.715	7.1182	445.733	7.1182	412.805
7.1249	418.829	7.1249	445.896	7.1249	412.832
7.1315	418.839	7.1315	446.138	7.1315	412.753
7.1381	418.963	7.1381	446.251	7.1381	412.708
7.1447	419.208	7.1447	446.216	7.1447	412.717
7.1514	419.362	7.1514	446.269	7.1514	412.719
7.158	419.443	7.158	446.371	7.158	412.675
7.1646	419.522	7.1646	446.45	7.1646	412.618
7.1713	419.501	7.1713	446.634	7.1713	412.503
7.1779	419.43	7.1779	446.902	7.1779	412.445
7.1845	419.43	7.1845	447.107	7.1845	412.473
7.1911	419.529	7.1911	447.237	7.1911	412.575
7.1978	419.604	7.1978	447.371	7.1978	412.8
7.2044	419.697	7.2044	447.559	7.2044	413.044
7.211	419.935	7.211	447.767	7.211	413.186
7.2177	420.08	7.2177	448.006	7.2177	413.341
7.2243	420.085	7.2243	448.371	7.2243	413.573
7.2309	420.132	7.2309	448.652	7.2309	413.876
7.2375	420.25	7.2375	448.762	7.2375	414.201
7.2442	420.393	7.2442	448.774	7.2442	414.485
7.2508	420.519	7.2508	448.816	7.2508	414.803
7.2574	420.588	7.2574	448.944	7.2574	415.023
7.2641	420.75	7.2641	449.092	7.2641	415.072
7.2707	420.919	7.2707	449.198	7.2707	415.008
7.2773	421.095	7.2773	449.288	7.2773	414.914
7.2839	421.426	7.2839	449.445	7.2839	414.904
7.2906	421.823	7.2906	449.563	7.2906	414.967
7.2972	422.198	7.2972	449.56	7.2972	415.004
7.3038	422.453	7.3038	449.61	7.3038	414.963
7.3105	422.612	7.3105	449.851	7.3105	414.842
7.3171	422.64	7.3171	450.135	7.3171	414.761
7.3237	422.721	7.3237	450.31	7.3237	414.882
7.3303	422.921	7.3303	450.364	7.3303	415.018
7.337	423.128	7.337	450.523	7.337	415.033
7.3436	423.318	7.3436	450.797	7.3436	414.952
7.3502	423.404	7.3502	450.996	7.3502	414.844
7.3568	423.476	7.3568	451.106	7.3568	414.843
7.3635	423.488	7.3635	451.219	7.3635	414.958
7.3701	423.443	7.3701	451.37	7.3701	415.092
7.3767	423.487	7.3767	451.553	7.3767	415.156
7.3834	423.648	7.3834	451.613	7.3834	415.302
7.39	423.81	7.39	451.585	7.39	415.533
7.3966	423.997	7.3966	451.571	7.3966	415.676
7.4032	424.175	7.4032	451.521	7.4032	415.754
7.4099	424.224	7.4099	451.524	7.4099	415.852
7.4165	424.23	7.4165	451.604	7.4165	415.878
7.4231	424.351	7.4231	451.734	7.4231	415.853
7.4297	424.48	7.4297	451.848	7.4297	415.842
7.4364	424.652	7.4364	451.947	7.4364	415.903
7.443	424.875	7.443	452	7.443	416.019
7.4496	424.959	7.4496	452.095	7.4496	416.149
7.4563	424.959	7.4563	452.293	7.4563	416.296
7.4629	424.955	7.4629	452.45	7.4629	416.507
7.4695	424.864	7.4695	452.616	7.4695	416.8
7.4761	424.711	7.4761	452.873	7.4761	417.008
7.4828	424.484	7.4828	453.04	7.4828	417.147
7.4894	424.329	7.4894	453.111	7.4894	417.439
7.496	424.401	7.496	453.191	7.496	417.767
7.5026	424.494	7.5026	453.278	7.5026	418.073
7.5093	424.443	7.5093	453.355	7.5093	418.43
7.5159	424.468	7.5159	453.448	7.5159	418.827
7.5225	424.506	7.5225	453.609	7.5225	419.243
7.5291	424.455	7.5291	453.731	7.5291	419.691
7.5358	424.444	7.5358	453.777	7.5358	420.107
7.5424	424.535	7.5424	453.82	7.5424	420.454
7.549	424.67	7.549	453.877	7.549	420.772
7.5556	424.829	7.5556	453.895	7.5556	420.992
7.5623	425.062	7.5623	453.953	7.5623	421.216
7.5689	425.289	7.5689	454.01	7.5689	421.506
7.5755	425.461	7.5755	454.022	7.5755	421.735
7.5821	425.724	7.5821	454.063	7.5821	421.877
7.5888	425.969	7.5888	454.176	7.5888	422.107
7.5954	426.245	7.5954	454.345	7.5954	422.363
7.602	426.564	7.602	454.5	7.602	422.578
7.6087	426.919	7.6087	454.621	7.6087	422.735
7.6153	427.223	7.6153	454.826	7.6153	422.885
7.6219	427.527	7.6219	455.065	7.6219	423.052
7.6285	427.821	7.6285	455.276	7.6285	423.19
7.6352	427.983	7.6352	455.398	7.6352	423.375
7.6418	428.098	7.6418	455.46	7.6418	423.538
7.6484	428.189	7.6484	455.499	7.6484	423.658
7.655	428.315	7.655	455.476	7.655	423.806
7.6617	428.468	7.6617	455.394	7.6617	423.999
7.6683	428.537	7.6683	455.35	7.6683	424.146
7.6749	428.558	7.6749	455.401	7.6749	424.229
7.6815	428.695	7.6815	455.376	7.6815	424.493
7.6882	428.972	7.6882	455.26	7.6882	424.958
7.6948	429.178	7.6948	455.105	7.6948	425.432
7.7014	429.385	7.7014	455.043	7.7014	425.793
7.708	429.696	7.708	455.083	7.708	426.051
7.7147	429.944	7.7147	455.058	7.7147	426.177
7.7213	430.085	7.7213	455.011	7.7213	426.219
7.7279	430.2	7.7279	455.001	7.7279	426.388
7.7345	430.403	7.7345	455.02	7.7345	426.674
7.7412	430.602	7.7412	455.113	7.7412	426.9
7.7478	430.753	7.7478	455.321	7.7478	427.048
7.7544	431.021	7.7544	455.547	7.7544	427.212
7.761	431.421	7.761	455.681	7.761	427.432
7.7676	431.663	7.7676	455.79	7.7676	427.641
7.7743	431.724	7.7743	455.839	7.7743	427.841
7.7809	431.778	7.7809	455.954	7.7809	427.991
7.7875	431.808	7.7875	456.095	7.7875	428.128
7.7941	431.918	7.7941	456.199	7.7941	428.314
7.8008	431.981	7.8008	456.306	7.8008	428.565
7.8074	431.945	7.8074	456.389	7.8074	428.947
7.814	431.881	7.814	456.503	7.814	429.303
7.8206	431.872	7.8206	456.653	7.8206	429.558
7.8273	431.892	7.8273	456.85	7.8273	429.88
7.8339	431.862	7.8339	457.024	7.8339	430.262
7.8405	431.885	7.8405	457.011	7.8405	430.55
7.8471	432.005	7.8471	457.067	7.8471	430.783
7.8538	432.149	7.8538	457.321	7.8538	431.002
7.8604	432.247	7.8604	457.558	7.8604	431.081
7.867	432.283	7.867	457.728	7.867	431.072
7.8736	432.324	7.8736	457.985	7.8736	431.143
7.8803	432.531	7.8803	458.195	7.8803	431.22
7.8869	432.842	7.8869	458.406	7.8869	431.251
7.8935	433.259	7.8935	458.596	7.8935	431.236
7.9001	433.771	7.9001	458.717	7.9001	431.297
7.9067	434.182	7.9067	458.912	7.9067	431.453
7.9134	434.535	7.9134	459.168	7.9134	431.571
7.92	434.973	7.92	459.386	7.92	431.605
7.9266	435.329	7.9266	459.48	7.9266	431.701
7.9332	435.547	7.9332	459.407	7.9332	431.813
7.9399	435.691	7.9399	459.386	7.9399	431.96
7.9465	435.729	7.9465	459.496	7.9465	432.227
7.9531	435.797	7.9531	459.591	7.9531	432.542
7.9597	435.991	7.9597	459.674	7.9597	432.756
7.9664	436.295	7.9664	459.811	7.9664	432.868
7.973	436.497	7.973	460.032	7.973	433.053
7.9796	436.6	7.9796	460.202	7.9796	433.403
7.9862	436.728	7.9862	460.235	7.9862	433.79
7.9928	436.833	7.9928	460.233	7.9928	434.043
7.9995	436.991	7.9995	460.401	7.9995	434.291
8.0061	437.107	8.0061	460.741	8.0061	434.568
8.0127	437.251	8.0127	461.164	8.0127	434.788
8.0193	437.359	8.0193	461.51	8.0193	434.902
8.026	437.344	8.026	461.75	8.026	435.005
8.0326	437.423	8.0326	461.857	8.0326	435.11
8.0392	437.576	8.0392	461.895	8.0392	435.24
8.0458	437.722	8.0458	461.989	8.0458	435.312
8.0524	437.935	8.0524	462.079	8.0524	435.321
8.0591	438.287	8.0591	462.277	8.0591	435.402
8.0657	438.66	8.0657	462.625	8.0657	435.402
8.0723	438.988	8.0723	463.033	8.0723	435.325
8.0789	439.173	8.0789	463.277	8.0789	435.351
8.0856	439.321	8.0856	463.308	8.0856	435.427
8.0922	439.494	8.0922	463.316	8.0922	435.51
8.0988	439.67	8.0988	463.388	8.0988	435.661
8.1054	439.938	8.1054	463.535	8.1054	435.834
8.112	440.092	8.112	463.73	8.112	435.931
8.1187	440.098	8.1187	463.859	8.1187	436.071
8.1253	440.213	8.1253	464.005	8.1253	436.325
8.1319	440.427	8.1319	464.262	8.1319	436.604
8.1385	440.635	8.1385	464.492	8.1385	436.933
8.1451	440.861	8.1451	464.659	8.1451	437.374
8.1518	441.116	8.1518	464.792	8.1518	437.839
8.1584	441.452	8.1584	464.764	8.1584	438.27
8.165	441.791	8.165	464.694	8.165	438.569
8.1716	442.11	8.1716	464.747	8.1716	438.789
8.1782	442.489	8.1782	464.779	8.1782	439.032
8.1849	442.845	8.1849	464.814	8.1849	439.233
8.1915	443.188	8.1915	464.881	8.1915	439.356
8.1981	443.51	8.1981	465.025	8.1981	439.513
8.2047	443.891	8.2047	465.233	8.2047	439.757
8.2114	444.294	8.2114	465.464	8.2114	440
8.218	444.797	8.218	465.78	8.218	440.227
8.2246	445.333	8.2246	466.141	8.2246	440.365
8.2312	445.651	8.2312	466.389	8.2312	440.516
8.2378	445.804	8.2378	466.596	8.2378	440.747
8.2445	445.874	8.2445	466.767	8.2445	440.958
8.2511	446	8.2511	466.838	8.2511	441.067
8.2577	446.181	8.2577	467.004	8.2577	441.252
8.2643	446.23	8.2643	467.144	8.2643	441.622
8.2709	446.253	8.2709	467.274	8.2709	441.97
8.2776	446.272	8.2776	467.38	8.2776	442.098
8.2842	446.291	8.2842	467.54	8.2842	442.187
8.2908	446.385	8.2908	467.727	8.2908	442.418
8.2974	446.609	8.2974	467.756	8.2974	442.733
8.304	446.866	8.304	467.627	8.304	443.057
8.3107	447.053	8.3107	467.617	8.3107	443.431
8.3173	447.291	8.3173	467.773	8.3173	443.844
8.3239	447.553	8.3239	467.998	8.3239	444.24
8.3305	447.749	8.3305	468.149	8.3305	444.535
8.3371	447.907	8.3371	468.194	8.3371	444.788
8.3438	448.111	8.3438	468.128	8.3438	445.167
8.3504	448.378	8.3504	468.065	8.3504	445.423
8.357	448.606	8.357	468.134	8.357	445.548
8.3636	448.636	8.3636	468.41	8.3636	445.738
8.3702	448.639	8.3702	468.741	8.3702	445.975
8.3769	448.774	8.3769	468.985	8.3769	446.329
8.3835	448.952	8.3835	469.162	8.3835	446.677
8.3901	449.156	8.3901	469.311	8.3901	446.951
8.3967	449.303	8.3967	469.472	8.3967	447.245
8.4033	449.336	8.4033	469.663	8.4033	447.61
8.4099	449.347	8.4099	469.778	8.4099	448.067
8.4166	449.409	8.4166	469.915	8.4166	448.428
8.4232	449.454	8.4232	469.979	8.4232	448.653
8.4298	449.445	8.4298	470.006	8.4298	448.96
8.4364	449.452	8.4364	470.271	8.4364	449.392
8.443	449.501	8.443	470.697	8.443	449.824
8.4497	449.561	8.4497	471.008	8.4497	450.185
8.4563	449.665	8.4563	471.222	8.4563	450.524
8.4629	449.924	8.4629	471.513	8.4629	450.838
8.4695	450.27	8.4695	471.835	8.4695	451.055
8.4761	450.611	8.4761	472.123	8.4761	451.32
8.4828	450.905	8.4828	472.272	8.4828	451.64
8.4894	451.306	8.4894	472.441	8.4894	451.846
8.496	451.75	8.496	472.728	8.496	452.03
8.5026	452.072	8.5026	472.94	8.5026	452.173
8.5092	452.271	8.5092	473.174	8.5092	452.307
8.5158	452.439	8.5158	473.477	8.5158	452.538
8.5225	452.716	8.5225	473.848	8.5225	452.848
8.5291	453.095	8.5291	474.113	8.5291	453.075
8.5357	453.442	8.5357	474.184	8.5357	453.227
8.5423	453.75	8.5423	474.311	8.5423	453.423
8.5489	453.963	8.5489	474.471	8.5489	453.635
8.5556	454.006	8.5556	474.555	8.5556	453.905
8.5622	454.037	8.5622	474.624	8.5622	454.177
8.5688	454.086	8.5688	474.645	8.5688	454.394
8.5754	454.127	8.5754	474.72	8.5754	454.747
8.582	454.195	8.582	474.873	8.582	455.23
8.5886	454.266	8.5886	475.046	8.5886	455.697
8.5953	454.337	8.5953	475.157	8.5953	456.142
8.6019	454.495	8.6019	475.248	8.6019	456.607
8.6085	454.705	8.6085	475.426	8.6085	457.001
8.6151	454.928	8.6151	475.595	8.6151	457.288
8.6217	455.159	8.6217	475.586	8.6217	457.447
8.6283	455.406	8.6283	475.553	8.6283	457.65
8.635	455.708	8.635	475.648	8.635	457.869
8.6416	456.138	8.6416	475.883	8.6416	458.01
8.6482	456.519	8.6482	476.272	8.6482	458.083
8.6548	456.777	8.6548	476.701	8.6548	458.187
8.6614	456.968	8.6614	477.056	8.6614	458.351
8.668	457.161	8.668	477.373	8.668	458.567
8.6747	457.337	8.6747	477.597	8.6747	458.703
8.6813	457.369	8.6813	477.877	8.6813	458.755
8.6879	457.359	8.6879	478.231	8.6879	458.835
8.6945	457.506	8.6945	478.519	8.6945	459.004
8.7011	457.819	8.7011	478.71	8.7011	459.054
8.7077	458.1	8.7077	478.892	8.7077	459.064
8.7144	458.147	8.7144	479.13	8.7144	459.194
8.721	457.973	8.721	479.417	8.721	459.449
8.7276	457.936	8.7276	479.869	8.7276	459.892
8.7342	458.169	8.7342	480.327	8.7342	460.309
8.7408	458.474	8.7408	480.723	8.7408	460.703
8.7474	458.767	8.7474	481.031	8.7474	461.117
8.7541	459.042	8.7541	481.335	8.7541	461.426
8.7607	459.309	8.7607	481.522	8.7607	461.694
8.7673	459.429	8.7673	481.686	8.7673	461.945
8.7739	459.407	8.7739	481.957	8.7739	462.132
8.7805	459.426	8.7805	482.28	8.7805	462.269
8.7871	459.546	8.7871	482.62	8.7871	462.422
8.7937	459.77	8.7937	482.959	8.7937	462.568
8.8004	460.133	8.8004	483.239	8.8004	462.666
8.807	460.481	8.807	483.506	8.807	462.815
8.8136	460.764	8.8136	483.704	8.8136	462.99
8.8202	461.046	8.8202	483.75	8.8202	463.171
8.8268	461.364	8.8268	483.81	8.8268	463.45
8.8334	461.731	8.8334	483.993	8.8334	463.869
8.8401	462.085	8.8401	484.264	8.8401	464.24
8.8467	462.401	8.8467	484.608	8.8467	464.447
8.8533	462.654	8.8533	484.935	8.8533	464.594
8.8599	462.813	8.8599	485.195	8.8599	464.717
8.8665	462.978	8.8665	485.519	8.8665	464.881
8.8731	463.205	8.8731	485.843	8.8731	465.157
8.8797	463.479	8.8797	486.075	8.8797	465.468
8.8864	463.746	8.8864	486.338	8.8864	465.761
8.893	464.065	8.893	486.644	8.893	466.126
8.8996	464.351	8.8996	486.918	8.8996	466.507
8.9062	464.635	8.9062	487.184	8.9062	466.885
8.9128	464.995	8.9128	487.48	8.9128	467.301
8.9194	465.284	8.9194	487.691	8.9194	467.666
8.926	465.626	8.926	487.803	8.926	467.929
8.9327	466.099	8.9327	487.986	8.9327	468.088
8.9393	466.591	8.9393	488.319	8.9393	468.15
8.9459	467.084	8.9459	488.756	8.9459	468.195
8.9525	467.566	8.9525	489.196	8.9525	468.334
8.9591	467.98	8.9591	489.601	8.9591	468.548
8.9657	468.286	8.9657	489.87	8.9657	468.77
8.9723	468.511	8.9723	490.088	8.9723	468.925
8.979	468.786	8.979	490.51	8.979	469.019
8.9856	469.111	8.9856	490.976	8.9856	469.178
8.9922	469.455	8.9922	491.219	8.9922	469.503
8.9988	469.771	8.9988	491.37	8.9988	469.888
9.0054	470.055	9.0054	491.556	9.0054	470.051
9.012	470.413	9.012	491.702	9.012	470.002
9.0186	470.759	9.0186	491.855	9.0186	470.01
9.0253	471.048	9.0253	492.058	9.0253	470.19
9.0319	471.25	9.0319	492.202	9.0319	470.394
9.0385	471.361	9.0385	492.274	9.0385	470.614
9.0451	471.586	9.0451	492.299	9.0451	470.987
9.0517	472.055	9.0517	492.356	9.0517	471.365
9.0583	472.567	9.0583	492.503	9.0583	471.667
9.0649	472.891	9.0649	492.736	9.0649	471.931
9.0716	473.075	9.0716	493.203	9.0716	472.199
9.0782	473.257	9.0782	493.86	9.0782	472.491
9.0848	473.514	9.0848	494.391	9.0848	472.85
9.0914	473.797	9.0914	494.694	9.0914	473.189
9.098	474.082	9.098	495.048	9.098	473.274
9.1046	474.308	9.1046	495.44	9.1046	473.248
9.1112	474.478	9.1112	495.721	9.1112	473.333
9.1178	474.58	9.1178	495.853	9.1178	473.39
9.1245	474.7	9.1245	495.963	9.1245	473.442
9.1311	474.925	9.1311	496.119	9.1311	473.608
9.1377	475.205	9.1377	496.326	9.1377	473.815
9.1443	475.385	9.1443	496.576	9.1443	474.002
9.1509	475.481	9.1509	496.819	9.1509	474.219
9.1575	475.571	9.1575	497.047	9.1575	474.568
9.1641	475.66	9.1641	497.315	9.1641	475.02
9.1707	475.706	9.1707	497.759	9.1707	475.41
9.1774	475.776	9.1774	498.179	9.1774	475.736
9.184	475.922	9.184	498.484	9.184	476.106
9.1906	476.136	9.1906	498.747	9.1906	476.543
9.1972	476.206	9.1972	499.065	9.1972	476.945
9.2038	476.15	9.2038	499.387	9.2038	477.215
9.2104	476.052	9.2104	499.518	9.2104	477.453
9.217	476.075	9.217	499.567	9.217	477.775
9.2236	476.307	9.2236	499.608	9.2236	478.174
9.2302	476.594	9.2302	499.706	9.2302	478.526
9.2369	476.804	9.2369	499.978	9.2369	478.829
9.2435	477.051	9.2435	500.431	9.2435	479.101
9.2501	477.425	9.2501	501.095	9.2501	479.381
9.2567	477.669	9.2567	501.851	9.2567	479.734
9.2633	477.755	9.2633	502.59	9.2633	480.05
9.2699	477.792	9.2699	503.093	9.2699	480.319
9.2765	477.866	9.2765	503.357	9.2765	480.545
9.2831	477.938	9.2831	503.597	9.2831	480.654
9.2897	478.019	9.2897	503.79	9.2897	480.84
9.2964	478.206	9.2964	504.044	9.2964	481.19
9.303	478.427	9.303	504.408	9.303	481.472
9.3096	478.563	9.3096	504.652	9.3096	481.658
9.3162	478.586	9.3162	504.754	9.3162	482.03
9.3228	478.625	9.3228	504.918	9.3228	482.476
9.3294	478.711	9.3294	505.066	9.3294	482.837
9.336	478.773	9.336	505.337	9.336	483.234
9.3426	478.922	9.3426	505.866	9.3426	483.617
9.3492	479.235	9.3492	506.443	9.3492	483.901
9.3559	479.549	9.3559	506.849	9.3559	484.164
9.3625	479.733	9.3625	507.042	9.3625	484.501
9.3691	479.951	9.3691	507.132	9.3691	484.9
9.3757	480.193	9.3757	507.305	9.3757	485.161
9.3823	480.55	9.3823	507.59	9.3823	485.332
9.3889	481.037	9.3889	507.902	9.3889	485.442
9.3955	481.546	9.3955	508.221	9.3955	485.504
9.4021	481.957	9.4021	508.514	9.4021	485.645
9.4087	482.325	9.4087	508.931	9.4087	485.732
9.4153	482.661	9.4153	509.393	9.4153	485.607
9.422	482.809	9.422	509.613	9.422	485.413
9.4286	482.878	9.4286	509.68	9.4286	485.288
9.4352	482.983	9.4352	509.856	9.4352	485.328
9.4418	483.062	9.4418	510.185	9.4418	485.554
9.4484	483.077	9.4484	510.482	9.4484	485.778
9.455	483.084	9.455	510.71	9.455	485.859
9.4616	483.131	9.4616	511.023	9.4616	486.038
9.4682	483.239	9.4682	511.229	9.4682	486.242
9.4748	483.445	9.4748	511.504	9.4748	486.457
9.4814	483.654	9.4814	511.998	9.4814	486.829
9.4881	483.769	9.4881	512.512	9.4881	487.297
9.4947	483.937	9.4947	513.01	9.4947	487.745
9.5013	484.239	9.5013	513.392	9.5013	488.197
9.5079	484.608	9.5079	513.712	9.5079	488.569
9.5145	485.041	9.5145	513.981	9.5145	488.798
9.5211	485.47	9.5211	514.161	9.5211	488.944
9.5277	485.821	9.5277	514.186	9.5277	489.061
9.5343	486.096	9.5343	514.254	9.5343	489.014
9.5409	486.339	9.5409	514.317	9.5409	488.929
9.5475	486.502	9.5475	514.428	9.5475	489.093
9.5541	486.666	9.5541	514.655	9.5541	489.449
9.5607	486.951	9.5607	514.837	9.5607	489.748
9.5674	487.182	9.5674	515.142	9.5674	490.025
9.574	487.31	9.574	515.49	9.574	490.361
9.5806	487.405	9.5806	515.707	9.5806	490.721
9.5872	487.578	9.5872	515.874	9.5872	491.176
9.5938	487.897	9.5938	515.986	9.5938	491.736
9.6004	488.227	9.6004	516.231	9.6004	492.174
9.607	488.476	9.607	516.757	9.607	492.437
9.6136	488.8	9.6136	517.277	9.6136	492.784
9.6202	489.219	9.6202	517.585	9.6202	493.305
9.6268	489.521	9.6268	517.735	9.6268	493.872
9.6334	489.872	9.6334	517.908	9.6334	494.416
9.64	490.405	9.64	518.054	9.64	494.892
9.6467	490.911	9.6467	518.157	9.6467	495.316
9.6533	491.136	9.6533	518.498	9.6533	495.728
9.6599	491.273	9.6599	518.924	9.6599	496.148
9.6665	491.553	9.6665	519.324	9.6665	496.541
9.6731	491.812	9.6731	519.825	9.6731	496.854
9.6797	492.088	9.6797	520.368	9.6797	497.057
9.6863	492.335	9.6863	520.84	9.6863	497.276
9.6929	492.475	9.6929	521.172	9.6929	497.608
9.6995	492.616	9.6995	521.43	9.6995	497.972
9.7061	492.844	9.7061	521.74	9.7061	498.206
9.7127	493.027	9.7127	521.995	9.7127	498.456
9.7193	492.994	9.7193	522.124	9.7193	498.731
9.7259	492.941	9.7259	522.331	9.7259	498.966
9.7325	492.832	9.7325	522.646	9.7325	499.066
9.7392	492.748	9.7392	523.041	9.7392	499.059
9.7458	492.916	9.7458	523.518	9.7458	499.153
9.7524	493.162	9.7524	523.914	9.7524	499.251
9.759	493.331	9.759	524.223	9.759	499.332
9.7656	493.44	9.7656	524.549	9.7656	499.557
9.7722	493.676	9.7722	524.926	9.7722	499.918
9.7788	494.041	9.7788	525.267	9.7788	500.335
9.7854	494.382	9.7854	525.412	9.7854	500.78
9.792	494.557	9.792	525.412	9.792	501.218
9.7986	494.634	9.7986	525.479	9.7986	501.722
9.8052	494.748	9.8052	525.717	9.8052	502.227
9.8118	494.833	9.8118	526.093	9.8118	502.54
9.8184	495	9.8184	526.44	9.8184	502.727
9.825	495.324	9.825	526.711	9.825	502.937
9.8316	495.673	9.8316	527.066	9.8316	503.151
9.8382	495.896	9.8382	527.412	9.8382	503.345
9.8448	495.984	9.8448	527.657	9.8448	503.477
9.8515	496.004	9.8515	527.838	9.8515	503.663
9.8581	495.984	9.8581	528.085	9.8581	503.933
9.8647	495.921	9.8647	528.447	9.8647	504.217
9.8713	495.944	9.8713	528.695	9.8713	504.708
9.8779	496.096	9.8779	528.796	9.8779	505.297
9.8845	496.256	9.8845	528.95	9.8845	505.707
9.8911	496.388	9.8911	529.118	9.8911	505.99
9.8977	496.569	9.8977	529.241	9.8977	506.307
9.9043	496.761	9.9043	529.313	9.9043	506.688
9.9109	496.909	9.9109	529.486	9.9109	507.113
9.9175	496.997	9.9175	529.769	9.9175	507.522
9.9241	497.073	9.9241	530.002	9.9241	507.83
9.9307	497.109	9.9307	530.218	9.9307	508.064
9.9373	497.204	9.9373	530.43	9.9373	508.31
9.9439	497.396	9.9439	530.707	9.9439	508.684
9.9505	497.619	9.9505	531.009	9.9505	508.957
9.9571	497.758	9.9571	531.266	9.9571	509.213
9.9637	497.99	9.9637	531.44	9.9637	509.662
9.9703	498.331	9.9703	531.629	9.9703	510.12
9.9769	498.694	9.9769	531.949	9.9769	510.505
9.9836	499.059	9.9836	532.436	9.9836	510.824
9.9902	499.36	9.9902	532.864	9.9902	511.133
9.9968	499.598	9.9968	533.131	9.9968	511.486
10.003	499.648	10.003	533.489	10.003	511.811
10.01	499.663	10.01	533.821	10.01	512.028
10.017	499.686	10.017	534.075	10.017	512.252
10.023	499.687	10.023	534.353	10.023	512.627
10.03	499.691	10.03	534.706	10.03	513.033
10.036	499.775	10.036	535.128	10.036	513.38
10.043	499.867	10.043	535.566	10.043	513.601
10.05	499.846	10.05	536.024	10.05	513.724
10.056	499.728	10.056	536.475	10.056	513.956
10.063	499.592	10.063	536.764	10.063	514.291
10.069	499.478	10.069	536.986	10.069	514.705
10.076	499.419	10.076	537.317	10.076	515.195
10.083	499.353	10.083	537.76	10.083	515.698
10.089	499.328	10.089	538.153	10.089	516.281
10.096	499.495	10.096	538.511	10.096	516.934
10.102	499.725	10.102	538.851	10.102	517.394
10.109	499.949	10.109	539.11	10.109	517.686
10.116	500.223	10.116	539.35	10.116	517.971
10.122	500.425	10.122	539.563	10.122	518.163
10.129	500.733	10.129	539.764	10.129	518.387
10.135	501.216	10.135	540.117	10.135	518.61
10.142	501.68	10.142	540.618	10.142	518.805
10.149	501.982	10.149	541.208	10.149	519.077
10.155	502.225	10.155	541.864	10.155	519.357
10.162	502.473	10.162	542.463	10.162	519.741
10.168	502.687	10.168	542.989	10.168	520.24
10.175	502.845	10.175	543.383	10.175	520.615
10.182	503.028	10.182	543.623	10.182	520.945
10.188	503.265	10.188	543.838	10.188	521.243
10.195	503.551	10.195	544.051	10.195	521.389
10.201	503.828	10.201	544.23	10.201	521.518
10.208	504.084	10.208	544.453	10.208	521.729
10.215	504.245	10.215	544.836	10.215	522.029
10.221	504.301	10.221	545.267	10.221	522.305
10.228	504.355	10.228	545.589	10.228	522.557
10.234	504.435	10.234	545.895	10.234	522.927
10.241	504.586	10.241	546.173	10.241	523.367
10.248	504.758	10.248	546.421	10.248	523.718
10.254	504.851	10.254	546.803	10.254	524.066
10.261	505.056	10.261	547.115	10.261	524.465
10.267	505.378	10.267	547.31	10.267	524.758
10.274	505.712	10.274	547.444	10.274	524.997
10.281	506.074	10.281	547.703	10.281	525.162
10.287	506.394	10.287	548.171	10.287	525.278
10.294	506.639	10.294	548.712	10.294	525.395
10.3	506.824	10.3	549.09	10.3	525.433
10.307	507	10.307	549.317	10.307	525.411
10.314	507.04	10.314	549.526	10.314	525.523
10.32	506.933	10.32	549.67	10.32	525.74
10.327	506.803	10.327	549.678	10.327	525.973
10.333	506.754	10.333	549.864	10.333	526.305
10.34	506.786	10.34	550.253	10.34	526.638
10.347	506.822	10.347	550.419	10.347	526.857
10.353	506.786	10.353	550.431	10.353	527.042
10.36	506.75	10.36	550.577	10.36	527.172
10.366	506.808	10.366	550.89	10.366	527.34
10.373	507.053	10.373	551.091	10.373	527.624
10.38	507.403	10.38	551.148	10.38	527.908
10.386	507.787	10.386	551.216	10.386	528.072
10.393	508.237	10.393	551.239	10.393	528.2
10.399	508.617	10.399	551.279	10.399	528.271
10.406	508.852	10.406	551.474	10.406	528.268
10.413	509.105	10.413	551.621	10.413	528.26
10.419	509.369	10.419	551.568	10.419	528.284
10.426	509.595	10.426	551.648	10.426	528.351
10.432	509.697	10.432	551.899	10.432	528.516
10.439	509.816	10.439	552.132	10.439	528.774
10.446	510.128	10.446	552.301	10.446	529.077
10.452	510.374	10.452	552.497	10.452	529.243
10.459	510.506	10.459	552.866	10.459	529.204
10.465	510.65	10.465	553.285	10.465	529.165
10.472	510.744	10.472	553.587	10.472	529.309
10.479	510.871	10.479	553.879	10.479	529.576
10.485	511.081	10.485	554.066	10.485	530.029
10.492	511.281	10.492	554.231	10.492	530.624
10.498	511.491	10.498	554.357	10.498	531.083
10.505	511.643	10.505	554.366	10.505	531.345
10.512	511.821	10.512	554.357	10.512	531.559
10.518	512.023	10.518	554.355	10.518	531.805
10.525	512.124	10.525	554.369	10.525	532.133
10.531	512.223	10.531	554.394	10.531	532.481
10.538	512.333	10.538	554.309	10.538	532.72
10.545	512.45	10.545	554.302	10.545	532.87
10.551	512.592	10.551	554.575	10.551	532.97
10.558	512.78	10.558	554.93	10.558	533.09
10.564	513.049	10.564	555.081	10.564	533.237
10.571	513.364	10.571	555.209	10.571	533.411
10.578	513.75	10.578	555.457	10.578	533.625
10.584	514.174	10.584	555.678	10.584	533.826
10.591	514.491	10.591	556.002	10.591	534.115
10.597	514.714	10.597	556.49	10.597	534.396
10.604	514.914	10.604	556.983	10.604	534.485
10.611	515.092	10.611	557.527	10.611	534.434
10.617	515.293	10.617	558.02	10.617	534.411
10.624	515.469	10.624	558.302	10.624	534.504
10.63	515.624	10.63	558.628	10.63	534.673
10.637	515.77	10.637	558.955	10.637	534.769
10.644	515.869	10.644	559.241	10.644	534.75
10.65	515.874	10.65	559.44	10.65	534.773
10.657	515.873	10.657	559.438	10.657	534.967
10.663	515.935	10.663	559.405	10.663	535.371
10.67	515.932	10.67	559.609	10.67	535.812
10.677	516.011	10.677	559.824	10.677	536.234
10.683	516.164	10.683	559.955	10.683	536.626
10.69	516.235	10.69	560.053	10.69	537.025
10.696	516.226	10.696	560.204	10.696	537.449
10.703	516.259	10.703	560.486	10.703	537.767
10.71	516.338	10.71	560.807	10.71	537.981
10.716	516.482	10.716	561.21	10.716	538.202
10.723	516.654	10.723	561.605	10.723	538.368
10.729	516.893	10.729	561.9	10.729	538.502
10.736	517.097	10.736	561.986	10.736	538.686
10.743	517.148	10.743	562.086	10.743	538.902
10.749	517.18	10.749	562.33	10.749	539.211
10.756	517.31	10.756	562.63	10.756	539.53
10.762	517.408	10.762	562.87	10.762	539.793
10.769	517.449	10.769	562.825	10.769	540.062
10.776	517.528	10.776	562.698	10.776	540.391
10.782	517.64	10.782	562.683	10.782	540.606
10.789	517.789	10.789	562.689	10.789	540.804
10.795	518.045	10.795	562.782	10.795	541.082
10.802	518.253	10.802	562.898	10.802	541.221
10.809	518.314	10.809	562.891	10.809	541.387
10.815	518.327	10.815	562.835	10.815	541.615
10.822	518.34	10.822	562.853	10.822	541.785
10.828	518.258	10.828	562.914	10.828	541.981
10.835	518.218	10.835	562.896	10.835	541.998
10.842	518.329	10.842	562.959	10.842	541.83
10.848	518.519	10.848	563.085	10.848	541.712
10.855	518.741	10.855	563.202	10.855	541.725
10.861	519.021	10.861	563.449	10.861	541.8
10.868	519.242	10.868	563.769	10.868	541.923
10.874	519.32	10.874	564.065	10.874	541.989
10.881	519.451	10.881	564.456	10.881	541.883
10.888	519.574	10.888	564.887	10.888	541.923
10.894	519.518	10.894	565.249	10.894	542.036
10.901	519.538	10.901	565.598	10.901	542.028
10.907	519.562	10.907	565.898	10.907	542.036
10.914	519.568	10.914	566.023	10.914	542.062
10.921	519.541	10.921	566.053	10.921	542.064
10.927	519.504	10.927	566.085	10.927	542.118
10.934	519.353	10.934	566.106	10.934	542.206
10.94	519.154	10.94	566.206	10.94	542.233
10.947	519.073	10.947	566.324	10.947	542.195
10.954	519.082	10.954	566.51	10.954	542.235
10.96	519.139	10.96	566.68	10.96	542.429
10.967	519.225	10.967	566.789	10.967	542.742
10.973	519.377	10.973	566.961	10.973	543.13
10.98	519.561	10.98	567.206	10.98	543.453
10.987	519.734	10.987	567.386	10.987	543.697
10.993	519.935	10.993	567.428	10.993	543.834
11	520.172	11	567.52	11	543.921
11.006	520.411	11.006	567.745	11.006	543.952
11.013	520.634	11.013	568.007	11.013	543.878
11.02	520.855	11.02	568.41	11.02	543.828
11.026	521.089	11.026	568.897	11.026	543.894
11.033	521.25	11.033	569.357	11.033	544.021
11.039	521.371	11.039	569.829	11.039	544.099
11.046	521.473	11.046	570.223	11.046	544.069
11.053	521.584	11.053	570.435	11.053	544.039
11.059	521.707	11.059	570.532	11.059	544.078
11.066	521.821	11.066	570.603	11.066	544.089
11.072	521.811	11.072	570.846	11.072	543.995
11.079	521.686	11.079	571.189	11.079	544.016
11.085	521.626	11.085	571.432	11.085	544.195
11.092	521.624	11.092	571.558	11.092	544.454
11.099	521.668	11.099	571.572	11.099	544.628
11.105	521.725	11.105	571.575	11.105	544.711
11.112	521.921	11.112	571.737	11.112	544.775
11.118	522.177	11.118	571.94	11.118	544.763
11.125	522.339	11.125	572.043	11.125	544.846
11.132	522.388	11.132	572.11	11.132	545.108
11.138	522.46	11.138	572.188	11.138	545.414
11.145	522.609	11.145	572.213	11.145	545.6
11.151	522.746	11.151	572.326	11.151	545.763
11.158	522.789	11.158	572.458	11.158	545.99
11.165	522.822	11.165	572.59	11.165	546.174
11.171	522.861	11.171	572.727	11.171	546.329
11.178	522.899	11.178	572.806	11.178	546.473
11.184	523.001	11.184	572.839	11.184	546.579
11.191	523.093	11.191	572.933	11.191	546.756
11.198	523.093	11.198	573.088	11.198	546.997
11.204	523.032	11.204	573.313	11.204	547.304
11.211	522.997	11.211	573.484	11.211	547.693
11.217	523.095	11.217	573.589	11.217	548.043
11.224	523.165	11.224	573.745	11.224	548.343
11.23	523.08	11.23	573.835	11.23	548.722
11.237	523.03	11.237	573.948	11.237	549.003
11.244	523.041	11.244	574.283	11.244	549.166
11.25	523.068	11.25	574.631	11.25	549.299
11.257	523.333	11.257	574.848	11.257	549.506
11.263	523.641	11.263	575.12	11.263	549.922
11.27	523.824	11.27	575.482	11.27	550.342
11.277	523.897	11.277	575.751	11.277	550.592
11.283	523.947	11.283	575.848	11.283	550.77
11.29	523.937	11.29	575.905	11.29	550.847
11.296	523.876	11.296	576.046	11.296	550.885
11.303	523.919	11.303	576.272	11.303	551.011
11.31	524.138	11.31	576.342	11.31	551.191
11.316	524.41	11.316	576.276	11.316	551.332
11.323	524.614	11.323	576.324	11.323	551.381
11.329	524.801	11.329	576.621	11.329	551.498
11.336	525.086	11.336	576.85	11.336	551.63
11.343	525.333	11.343	577.005	11.343	551.76
11.349	525.602	11.349	577.186	11.349	551.998
11.356	525.962	11.356	577.33	11.356	552.405
11.362	526.281	11.362	577.521	11.362	552.924
11.369	526.321	11.369	577.789	11.369	553.374
11.375	526.164	11.375	578.04	11.375	553.73
11.382	526.018	11.382	578.195	11.382	554.031
11.389	526.019	11.389	578.245	11.389	554.337
11.395	525.986	11.395	578.288	11.395	554.722
11.402	525.912	11.402	578.368	11.402	555.101
11.408	525.93	11.408	578.49	11.408	555.412
11.415	525.842	11.415	578.639	11.415	555.725
11.422	525.653	11.422	578.701	11.422	556.123
11.428	525.53	11.428	578.805	11.428	556.585
11.435	525.479	11.435	578.986	11.435	556.971
11.441	525.49	11.441	579.14	11.441	557.305
11.448	525.582	11.448	579.307	11.448	557.618
11.455	525.748	11.455	579.35	11.455	557.819
11.461	525.948	11.461	579.321	11.461	558.048
11.468	526.106	11.468	579.463	11.468	558.349
11.474	526.24	11.474	579.764	11.474	558.629
11.481	526.348	11.481	580.102	11.481	558.973
11.487	526.323	11.487	580.403	11.487	559.465
11.494	526.261	11.494	580.541	11.494	559.996
11.501	526.204	11.501	580.702	11.501	560.423
11.507	526.16	11.507	580.975	11.507	560.68
11.514	526.08	11.514	581.238	11.514	560.868
11.52	526.047	11.52	581.53	11.52	561.042
11.527	525.948	11.527	581.822	11.527	561.212
11.534	525.712	11.534	582.065	11.534	561.411
11.54	525.526	11.54	582.288	11.54	561.643
11.547	525.428	11.547	582.377	11.547	561.889
11.553	525.457	11.553	582.347	11.553	562.307
11.56	525.538	11.56	582.337	11.56	562.793
11.567	525.623	11.567	582.395	11.567	563.199
11.573	525.689	11.573	582.51	11.573	563.534
11.58	525.732	11.58	582.548	11.58	563.788
11.586	525.812	11.586	582.591	11.586	564.023
11.593	525.781	11.593	582.515	11.593	564.334
11.599	525.739	11.599	582.451	11.599	564.637
11.606	525.832	11.606	582.603	11.606	564.907
11.613	525.89	11.613	582.921	11.613	565.268
11.619	525.937	11.619	583.189	11.619	565.521
11.626	526.049	11.626	583.403	11.626	565.619
11.632	526.154	11.632	583.631	11.632	565.747
11.639	526.269	11.639	583.925	11.639	566.007
11.646	526.374	11.646	584.232	11.646	566.352
11.652	526.363	11.652	584.512	11.652	566.67
11.659	526.271	11.659	584.717	11.659	567.039
11.665	526.196	11.665	585.017	11.665	567.426
11.672	526.165	11.672	585.141	11.672	567.668
11.678	526.181	11.678	584.971	11.678	567.821
11.685	526.253	11.685	584.833	11.685	568.049
11.692	526.23	11.692	584.898	11.692	568.32
11.698	526.188	11.698	585.048	11.698	568.638
11.705	526.219	11.705	585.205	11.705	569.004
11.711	526.337	11.711	585.234	11.711	569.449
11.718	526.451	11.718	585.266	11.718	569.821
11.725	526.559	11.725	585.314	11.725	570.096
11.731	526.67	11.731	585.386	11.731	570.385
11.738	526.784	11.738	585.472	11.738	570.686
11.744	526.972	11.744	585.49	11.744	570.958
11.751	527.216	11.751	585.499	11.751	571.169
11.757	527.435	11.757	585.579	11.757	571.325
11.764	527.664	11.764	585.62	11.764	571.461
11.771	527.817	11.771	585.46	11.771	571.577
11.777	527.872	11.777	585.304	11.777	571.771
11.784	527.913	11.784	585.387	11.784	572.008
11.79	527.915	11.79	585.635	11.79	572.184
11.797	527.848	11.797	585.693	11.797	572.427
11.804	527.756	11.804	585.619	11.804	572.698
11.81	527.632	11.81	585.766	11.81	572.834
11.817	527.529	11.817	586.033	11.817	573.017
11.823	527.601	11.823	586.242	11.823	573.387
11.83	527.68	11.83	586.285	11.83	573.804
11.837	527.6	11.837	586.298	11.837	574.132
11.843	527.517	11.843	586.33	11.843	574.334
11.85	527.456	11.85	586.428	11.85	574.568
11.856	527.461	11.856	586.646	11.856	574.867
11.863	527.564	11.863	586.921	11.863	575.231
11.869	527.53	11.869	587.225	11.869	575.607
11.876	527.461	11.876	587.684	11.876	575.973
11.883	527.459	11.883	588.052	11.883	576.232
11.889	527.579	11.889	588.159	11.889	576.473
11.896	527.683	11.896	588.146	11.896	576.896
11.902	527.742	11.902	588.232	11.902	577.351
11.909	527.735	11.909	588.432	11.909	577.639
11.915	527.754	11.915	588.595	11.915	577.684
11.922	527.945	11.922	588.851	11.922	577.689
11.929	528.163	11.929	589.151	11.929	577.918
11.935	528.258	11.935	589.442	11.935	578.126
11.942	528.252	11.942	589.669	11.942	578.221
11.948	528.12	11.948	589.76	11.948	578.375
11.955	528.08	11.955	589.736	11.955	578.681
11.962	528.197	11.962	589.765	11.962	578.98
11.968	528.191	11.968	589.856	11.968	579.192
11.975	528.145	11.975	589.957	11.975	579.372
11.981	528.166	11.981	590.139	11.981	579.679
11.988	528.221	11.988	590.393	11.988	580.01
11.994	528.303	11.994	590.685	11.994	580.376
12.001	528.413	12.001	590.911	12.001	580.937
12.008	528.441	12.008	591.073	12.008	581.73
12.014	528.504	12.014	591.389	12.014	582.516
12.021	528.728	12.021	591.705	12.021	583.097
12.027	529.044	12.027	591.853	12.027	583.494
12.034	529.173	12.034	591.871	12.034	583.713
12.041	529.054	12.041	591.862	12.041	583.975
12.047	529.067	12.047	591.902	12.047	584.259
12.054	529.233	12.054	592.064	12.054	584.578
12.06	529.396	12.06	592.159	12.06	584.878
12.067	529.517	12.067	592.255	12.067	585.127
12.073	529.713	12.073	592.448	12.073	585.442
12.08	529.926	12.08	592.65	12.08	585.747
12.087	530.072	12.087	592.741	12.087	586.058
12.093	530.234	12.093	592.751	12.093	586.385
12.1	530.302	12.1	592.858	12.1	586.638
12.106	530.256	12.106	593.125	12.106	586.795
12.113	530.233	12.113	593.398	12.113	586.936
12.12	530.286	12.12	593.776	12.12	587.084
12.126	530.337	12.126	594.167	12.126	587.301
12.133	530.42	12.133	594.34	12.133	587.552
12.139	530.456	12.139	594.426	12.139	587.761
12.146	530.399	12.146	594.595	12.146	588.063
12.152	530.381	12.152	594.754	12.152	588.507
12.159	530.424	12.159	594.944	12.159	588.915
12.166	530.485	12.166	595.28	12.166	589.259
12.172	530.536	12.172	595.592	12.172	589.538
12.179	530.546	12.179	595.797	12.179	589.871
12.185	530.557	12.185	595.985	12.185	590.259
12.192	530.591	12.192	596.141	12.192	590.641
12.198	530.765	12.198	596.215	12.198	590.972
12.205	531.007	12.205	596.388	12.205	591.113
12.212	531.182	12.212	596.751	12.212	591.107
12.218	531.379	12.218	597.199	12.218	591.066
12.225	531.634	12.225	597.57	12.225	591.083
12.231	531.768	12.231	597.895	12.231	591.154
12.238	531.794	12.238	598.315	12.238	591.27
12.245	531.873	12.245	598.767	12.245	591.503
12.251	531.872	12.251	599.093	12.251	591.806
12.258	531.666	12.258	599.283	12.258	592.007
12.264	531.405	12.264	599.363	12.264	592.163
12.271	531.206	12.271	599.557	12.271	592.363
12.277	531.127	12.277	599.775	12.277	592.517
12.284	531.062	12.284	599.867	12.284	592.707
12.291	530.897	12.291	599.883	12.291	592.995
12.297	530.731	12.297	600.028	12.297	593.242
12.304	530.779	12.304	600.18	12.304	593.399
12.31	530.82	12.31	600.23	12.31	593.771
12.317	530.667	12.317	600.327	12.317	594.336
12.323	530.512	12.323	600.561	12.323	594.905
12.33	530.402	12.33	600.829	12.33	595.426
12.337	530.354	12.337	601.201	12.337	595.952
12.343	530.447	12.343	601.634	12.343	596.326
12.35	530.592	12.35	601.985	12.35	596.409
12.356	530.583	12.356	602.265	12.356	596.487
12.363	530.599	12.363	602.437	12.363	596.726
12.369	530.691	12.369	602.685	12.369	596.949
12.376	530.736	12.376	602.866	12.376	597.095
12.383	530.748	12.383	602.849	12.383	597.281
12.389	530.723	12.389	603.001	12.389	597.467
12.396	530.716	12.396	603.335	12.396	597.62
12.402	530.815	12.402	603.503	12.402	597.939
12.409	530.966	12.409	603.605	12.409	598.41
12.416	530.911	12.416	603.785	12.416	598.857
12.422	530.76	12.422	604.024	12.422	599.337
12.429	530.629	12.429	604.284	12.429	599.768
12.435	530.453	12.435	604.487	12.435	600.043
12.442	530.284	12.442	604.531	12.442	600.353
12.448	530.355	12.448	604.493	12.448	600.748
12.455	530.525	12.455	604.49	12.455	601.114
12.462	530.704	12.462	604.555	12.462	601.425
12.468	530.88	12.468	604.689	12.468	601.751
12.475	531.081	12.475	604.706	12.475	602.043
12.481	531.271	12.481	604.75	12.481	602.241
12.488	531.431	12.488	604.84	12.488	602.343
12.494	531.621	12.494	604.828	12.494	602.38
12.501	531.927	12.501	604.889	12.501	602.494
12.508	532.374	12.508	605.281	12.508	602.819
12.514	532.904	12.514	605.935	12.514	603.083
12.521	533.35	12.521	606.576	12.521	603.136
12.527	533.567	12.527	607.112	12.527	603.174
12.534	533.843	12.534	607.656	12.534	603.391
12.54	534.198	12.54	608.143	12.54	603.737
12.547	534.413	12.547	608.49	12.547	604.146
12.554	534.518	12.554	608.601	12.554	604.501
12.56	534.609	12.56	608.558	12.56	604.672
12.567	534.745	12.567	608.375	12.567	604.737
12.573	534.978	12.573	608.314	12.573	604.768
12.58	535.272	12.58	608.547	12.58	604.762
12.586	535.524	12.586	608.984	12.586	604.832
12.593	535.674	12.593	609.476	12.593	604.969
12.6	535.713	12.6	609.796	12.6	605.042
12.606	535.808	12.606	609.935	12.606	605.201
12.613	536.043	12.613	610.091	12.613	605.406
12.619	536.41	12.619	610.321	12.619	605.426
12.626	536.863	12.626	610.552	12.626	605.355
12.633	537.285	12.633	610.901	12.633	605.344
12.639	537.756	12.639	611.243	12.639	605.402
12.646	538.111	12.646	611.365	12.646	605.537
12.652	538.378	12.652	611.377	12.652	605.687
12.659	538.727	12.659	611.373	12.659	605.775
12.665	539.181	12.665	611.465	12.665	605.813
12.672	539.519	12.672	611.695	12.672	605.806
12.679	539.717	12.679	611.929	12.679	605.929
12.685	539.958	12.685	612.24	12.685	606.109
12.692	540.234	12.692	612.626	12.692	606.249
12.698	540.506	12.698	612.895	12.698	606.377
12.705	540.743	12.705	613.101	12.705	606.443
12.711	540.899	12.711	613.306	12.711	606.58
12.718	541.15	12.718	613.587	12.718	606.83
12.725	541.503	12.725	613.835	12.725	607.126
12.731	541.787	12.731	614.036	12.731	607.426
12.738	541.988	12.738	614.228	12.738	607.735
12.744	542.185	12.744	614.398	12.744	608.186
12.751	542.356	12.751	614.515	12.751	608.71
12.757	542.461	12.757	614.649	12.757	609.233
12.764	542.642	12.764	615.02	12.764	609.658
12.771	543.012	12.771	615.671	12.771	610.135
12.777	543.335	12.777	616.215	12.777	610.671
12.784	543.674	12.784	616.478	12.784	611.124
12.79	544.231	12.79	616.621	12.79	611.538
12.797	544.629	12.797	616.764	12.797	611.78
12.803	544.804	12.803	616.992	12.803	611.813
12.81	545.001	12.81	617.209	12.81	611.835
12.817	545.133	12.817	617.389	12.817	611.947
12.823	545.28	12.823	617.608	12.823	612.068
12.83	545.578	12.83	618.086	12.83	612.213
12.836	545.941	12.836	618.663	12.836	612.562
12.843	546.336	12.843	619.085	12.843	612.888
12.849	546.848	12.849	619.381	12.849	613.039
12.856	547.242	12.856	619.704	12.856	613.264
12.863	547.547	12.863	620.06	12.863	613.712
12.869	547.995	12.869	620.256	12.869	614.301
12.876	548.449	12.876	620.422	12.876	614.879
12.882	548.846	12.882	620.634	12.882	615.472
12.889	549.206	12.889	620.861	12.889	616.037
12.895	549.526	12.895	621.245	12.895	616.531
12.902	549.854	12.902	621.594	12.902	616.976
12.909	550.172	12.909	621.734	12.909	617.426
12.915	550.355	12.915	621.789	12.915	617.726
12.922	550.469	12.922	621.94	12.922	617.917
12.928	550.636	12.928	622.306	12.928	618.205
12.935	550.868	12.935	622.78	12.935	618.598
12.941	551.056	12.941	623.192	12.941	618.982
12.948	551.12	12.948	623.647	12.948	619.259
12.955	551.375	12.955	624.059	12.955	619.462
12.961	551.957	12.961	624.461	12.961	619.772
12.968	552.438	12.968	624.723	12.968	620.154
12.974	552.758	12.974	624.93	12.974	620.469
12.981	552.988	12.981	625.252	12.981	620.741
12.987	553.215	12.987	625.511	12.987	620.949
12.994	553.455	12.994	625.705	12.994	620.993
13	553.721	13	625.9	13	621.015
13.007	553.918	13.007	626.14	13.007	621.396
13.014	554.117	13.014	626.393	13.014	621.858
13.02	554.447	13.02	626.721	13.02	622.023
13.027	554.798	13.027	627.015	13.027	621.969
13.033	555.229	13.033	627.211	13.033	622.001
13.04	555.714	13.04	627.319	13.04	622.269
13.046	556.059	13.046	627.388	13.046	622.542
13.053	556.343	13.053	627.583	13.053	622.852
13.06	556.701	13.06	627.942	13.06	623.222
13.066	557.148	13.066	628.153	13.066	623.537
13.073	557.545	13.073	628.225	13.073	623.822
13.079	557.756	13.079	628.376	13.079	624.146
13.086	557.962	13.086	628.705	13.086	624.484
13.092	558.351	13.092	629.219	13.092	624.794
13.099	558.803	13.099	629.825	13.099	624.971
13.106	559.219	13.106	630.272	13.106	625.007
13.112	559.573	13.112	630.503	13.112	625.072
13.119	559.81	13.119	630.793	13.119	625.289
13.125	559.978	13.125	631.239	13.125	625.722
13.132	560.011	13.132	631.676	13.132	626.206
13.138	559.967	13.138	632.057	13.138	626.543
13.145	560.166	13.145	632.461	13.145	626.941
13.152	560.489	13.152	632.982	13.152	627.371
13.158	560.707	13.158	633.403	13.158	627.697
13.165	560.91	13.165	633.679	13.165	628.02
13.171	561.034	13.171	634.054	13.171	628.351
13.178	561.089	13.178	634.517	13.178	628.764
13.184	561.202	13.184	634.833	13.184	629.339
13.191	561.393	13.191	635.091	13.191	629.923
13.198	561.599	13.198	635.407	13.198	630.444
13.204	561.811	13.204	635.84	13.204	630.928
13.211	561.983	13.211	636.199	13.211	631.361
13.217	562.188	13.217	636.516	13.217	631.758
13.224	562.444	13.224	636.869	13.224	632.024
13.23	562.739	13.23	637.118	13.23	632.129
13.237	562.997	13.237	637.319	13.237	632.087
13.243	563.116	13.243	637.538	13.243	632.008
13.25	563.249	13.25	637.833	13.25	632.147
13.257	563.593	13.257	638.228	13.257	632.483
13.263	563.911	13.263	638.773	13.263	632.849
13.27	564.059	13.27	639.461	13.27	633.293
13.276	564.19	13.276	640.038	13.276	633.705
13.283	564.264	13.283	640.321	13.283	634.12
13.289	564.343	13.289	640.663	13.289	634.494
13.296	564.421	13.296	641.287	13.296	634.715
13.303	564.462	13.303	641.762	13.303	634.974
13.309	564.49	13.309	642.106	13.309	635.475
[truncated: 2,287 more rows]

## Sheet: Fig. 2g
MTCP-30
Hydrophilic phase width (nm)	Count (%)
3.75	4.14
5.25	20
6.75	23.45
8.25	20
9.75	13.1
11.25	10.34
12.75	6.9
14.25	0.9
15.75	0.69
17.25	0.48

## Sheet: Fig. 2h
MTCP-50
Hydrophilic phase width (nm)	Count (%)
2.25	0.76
2.75	3.79
3.25	10.61
3.75	25
4.25	30.3
4.75	12.88
5.25	7.58
5.75	6.82
6.25	0.76
6.75	1.52

## Sheet: Fig. 2i
MTCP-70
Hydrophilic phase width (nm)	Count (%)
2.4	4.72
3.2	6.6
4	28.3
4.8	25.47
5.6	16.98
6.4	8.49
7.2	6.6
8	1.89
8.8	0.94
9.6	0

## Sheet: Fig. 3a
MTCP-30		MTCP-50		MTCP-70
Time (s)	Intensity	Time (s)	Intensity	Time (s)	Intensity
2.62e-05	91764900000	2.62e-05	63165200000	2.62e-05	38632100000
5.24e-05	80550600000	5.24e-05	58776200000	5.24e-05	33368500000
7.87e-05	70864400000	7.87e-05	54920100000	7.87e-05	30278300000
0.0001311	55412800000	0.0001311	48612400000	0.0001311	27394800000
0.0002098	39379500000	0.0002098	41783300000	0.0002098	26095100000
0.0002622	32066200000	0.0002622	38523300000	0.0002622	25804500000
0.0003933	20978700000	0.0003933	33273800000	0.0003933	25450900000
0.0005245	15661700000	0.0007867	28108900000	0.0007867	24662200000
0.0007867	11756200000	0.00131	26674400000	0.00131	23656300000
0.00131	10121900000	0.0021	25496500000	0.0021	22224200000
0.0021	9142600000	0.00393	23039200000	0.00262	21317700000
0.00262	8570090000	0.00787	18543300000	0.00524	17311000000
0.00315	8033850000	0.01311	13882900000	0.01311	9269780000
0.00393	7291830000
0.00787	4491640000
0.01311	2354100000

## Sheet: Fig. 3b
MTCP-30			MTCP-50			MTCP-70
Temperature (oC)	OH- Conductivity (mS cm-1)	Error bar	Temperature (oC)	OH- Conductivity (mS cm-1)	Error bar	Temperature (oC)	OH- Conductivity (mS cm-1)	Error bar
30	61.3256	7	30	78.4	3.9	30	51.7662	6
40	75.0465	6	40	102.902	5.3	40	64.4242	4.7
50	90.1235	6.7	50	127.658	7.4	50	80.5414	3.3
60	106.08	8.2	60	152.512	7.5	60	94.8073	4.1
70	123.057	8.6	70	174.921	8.7	70	112.923	9
80	140.082	6	80	196.285	8.4	80	125.809	8.8
90	160.934	8.7	90	217	9.1	90	138.45	11

## Sheet: Fig. 3c
Water uptake:	MTCP-30			MTCP-50			MTCP-70			Swelling ratio:	MTCP-30			MTCP-50			MTCP-70
	Temperature (oC)	Water uptake (%）	Error bar	Temperature (oC)	Water uptake (%）	Error bar	Temperature (oC)	Water uptake (%）	Error bar		Temperature (oC)	Swelling ratio (%)	Error bar	Temperature (oC)	Swelling ratio (%)	Error bar	Temperature (oC)	Swelling ratio (%)	Error bar
	30	38.7	1.18234	30	41.88	0.59619	30	40.52	0.35		30	6.7	0.14	30	7.8	0.21	30	11.5	0.3
	40	42.5	1.75772	40	45.6	1.87904	40	44.4	0.65		40	7.4	0.6	40	8.3	0.7	40	12.2	0.79
	50	45.8	1.40416	50	50.2	2.10122	50	48.6	0.98		50	8.1	0.8	50	8.7	0.59	50	13	0.8
	60	49	1.84853	60	55.2	1.74767	60	52.9	0.98		60	8.7	0.81	60	9.5	0.79	60	13.9	1
	70	55.7	1.8	70	61.4	2.2	70	58	1.5		70	9.5	0.78	70	10.4	1.18	70	15.4	0.9
	80	64	1.6	80	70.1	1.9	80	66.8	1.2		80	10.6	0.86	80	11.8	0.96	80	17.2	1.1
	90	70.5	1.8	90	80.5	2	90	75.4	1.5		90	12.3	0.99	90	13.5	1	90	19.6	1.2

## Sheet: Fig. 3d
MTCP-50
Time (h)	Residual conductivity (%)
0	100
81	100
117.5	99.74
179	99.87
247.5	99.94
285	99.74
358	99.63
370	99.52
430.5	99.36
477.5	99.22
525	99.08
565	98.9
614.5	98.69
707	98.47
765	98.28
819	98.14
899	97.96
934	97.7
1015	97.45
1058.5	97.35
1156	97.3
1300	97.19
1400	97.12
1536	97.04
1605	96.96
1750	96.86
1901	96.7
2051	96.65
2200	96.6
2350	96.55
2550	96.51
2750	96.46
2950	96.34
3150	96.27
3350	96.18
3528	96.17
3648	96.14
3800	96.12
4000	96.1
4250	96.08
4500	96.05
4700	96.02
4900	96.01
5016	95.92
5208	95.6
5400	95.54
5600	95.35
5800	95.26
6024	95.15
6250	95.01
6500	94.91
6750	94.72
7056	94.63
7464	94.52
8016	94.3

[truncated: 44 more sheets: Fig. 3f, Fig. 3e, Fig. 4b, Fig. 4c, Fig. 4d, Fig. 4e, Fig. 4f, Fig. 4g, Fig. 5b, Fig. 5c, Fig. 5d, Fig. 5e, Fig. 5f, Fig. 5g, Fig. 5h, Fig. 6b, Fig. 6c, SFig. 3, SFig. 7a, SFig. 8 …]
